# Supplementary material for: Using Mendelian randomization to investigate a possible causal relationship between adiposity and increased bone mineral density at different skeletal sites in children
Source: Int J Epidemiol. 2016 May 22;45(5):1560–72. doi: 10.1093/ije/dyw079 (PMC5100609; doi:10.1093/ije/dyw079)
Supplement: Supplementary Data [file dyw079_supplementary_data.zip › ije-2015-12-1630-File007.xlsx]

## Sheet: Suppl-Table-1
IMPUTATION METRICS AND FIRST STAGE SUMMARY STATS							BMI					FAT MASS					LEAN MASS
RSID	GENE	CHR	POS	EA	EAF	RSQR	βfirst	SEfirst	Pfirst	R2adj	Ffirst	βfirst	SEfirst	Pfirst	R2adj	Ffirst	βfirst	SEfirst	Pfirst	R2adj	Ffirst
rs2815752	NEGR1	1	72585028	A	0.5974	0.9964	0.041175	0.0199413	0.0389905	0.000615583	4.26343	0.0421937	0.0191517	0.027629	0.000671	4.85379	0.00758061	0.0187738	0.686386	-0.00013993	0.163044
rs1514175	TNNI3K	1	74764232	A	0.4272	0.9984	0.0674926	0.0195644	0.000565502	0.00205325	11.9009	0.0634074	0.0187916	0.000745609	0.001805	11.3855	0.0833613	0.0183965	5.9909e-06	0.00325306	20.5334
rs1555543	PTBP2	1	96717385	C	0.5924	0.996	-0.00247931	0.01986	0.900655	-0.000185842	0.0155849	-0.00961982	0.0190742	0.614047	-0.00013	0.254355	-0.00804241	0.0186896	0.666984	-0.00013623	0.185171
rs543874	SEC16B	1	176156103	G	0.2083	0.9965	0.0908098	0.0236679	0.000126101	0.00258309	14.7213	0.0884457	0.022731	0.00010109	0.002455	15.1396	0.0521763	0.0222931	0.019297	0.000747876	5.47779
rs2867125	TMEM18	2	612827	C	0.8324	0.9997	0.0895212	0.025775	0.00051851	0.0020837	12.063	0.0796568	0.0247598	0.00130248	0.001625	10.3503	0.0505862	0.0242743	0.0372143	0.000558432	4.3428
rs713586	ADCY3	2	25011512	C	0.4894	0.9993	0.0975935	0.0193078	4.46014e-07	0.0046119	25.549	0.0952985	0.0185428	2.85702e-07	0.004403	26.4132	-0.00215691	0.0182147	0.905743	-0.000164849	0.0140223
rs887912	LINC01122	2	59156381	T	0.2884	0.9972	-0.0130307	0.0212479	0.539725	-0.000117775	0.376099	-0.00915189	0.020408	0.65385	-0.00014	0.201103	0.00582162	0.0199966	0.770963	-0.000153021	0.0847572
rs2890652	LRP1B	2	142676401	C	0.1672	0.9888	0.0198839	0.0259601	0.443746	-7.80222e-05	0.586667	0.0194349	0.0249335	0.435739	-6.83e-05	0.607572	0.0419305	0.0244251	0.086093	0.000325354	2.94706
rs13078807	CADM2	3	85966840	G	0.2032	0.9966	0.0648916	0.0241634	0.00726431	0.00117113	7.2121	0.0523535	0.0232126	0.02415	0.000711	5.0868	0.0237087	0.022753	0.297459	1.43366e-05	1.08577
rs9816226	ETV5	3	187317193	T	0.8253	0.9556	0.0498161	0.0263653	0.0588858	0.000484855	3.57005	0.0623588	0.0253166	0.0138041	0.000881	6.06713	0.025073	0.0248179	0.312408	3.45431e-06	1.02066
rs10938397	GNPDA2	4	44877284	G	0.4336	0.9881	0.0432635	0.0198276	0.0291551	0.000709383	4.76106	0.0448261	0.0190421	0.0186069	0.00079	5.54156	0.0162366	0.0186665	0.384437	-4.06906e-05	0.756592
rs13107325	SLC39A8	4	103407732	T	0.0764	0.9972	0.116488	0.0373705	0.00183618	0.00164248	9.71646	0.081825	0.0359083	0.0227237	0.000729	5.19258	0.0532639	0.0351937	0.130226	0.000215675	2.29053
rs2112347	POC5	5	75050998	T	0.638	0.9945	0.0307863	0.0204918	0.133063	0.00023722	2.25711	0.0339176	0.0196802	0.084868	0.000343	2.97025	0.043866	0.0192791	0.0229275	0.000697687	5.17705
rs4836133	ZNF608	5	124360002	A	0.4819	0.9429	0.00889219	0.0200228	0.656986	-0.000151545	0.197228	-0.00932152	0.0192309	0.627899	-0.00013	0.234948	0.00451694	0.0188433	0.810564	-0.000157585	0.057461
rs206936	C6orf106	6	34410847	G	0.1932	0.9875	0.00475474	0.024814	0.848051	-0.000181852	0.0367164	-0.0127052	0.0238322	0.593979	-0.00012	0.284209	0.0205466	0.0233503	0.37894	-3.77352e-05	0.77427
rs987237	TFAP2B	6	50911009	G	0.1756	0.9994	0.0767817	0.0253981	0.00251391	0.00153389	9.13931	0.0631505	0.0243995	0.00967492	0.000991	6.69873	0.0343091	0.0239179	0.151502	0.000176765	2.05766
rs10968576	LINGO2	9	28404339	G	0.3188	0.9995	-0.00291311	0.0209833	0.88959	-0.000185145	0.0192737	-0.00632535	0.0201534	0.75364	-0.00016	0.0985084	0.00596963	0.0197468	0.762429	-0.000151912	0.0913901
rs4929949	TRIM66	11	8561169	C	0.5431	0.9671	0.0233316	0.0199189	0.241519	7.02125e-05	1.37202	0.0151932	0.0191326	0.427173	-6.43e-05	0.630595	0.0221371	0.0187452	0.237679	6.59619e-05	1.39463
rs10767664	BDNF	11	27682562	A	0.7943	0.9965	0.0631115	0.023855	0.00817842	0.00113107	6.99934	0.0668821	0.0229084	0.00352039	0.001308	8.52376	0.0410289	0.0224574	0.067762	0.000390617	3.3378
rs3817334	MTCH2	11	47607569	T	0.4023	0.9984	0.0262727	0.019797	0.184531	0.000143657	1.76121	0.0140906	0.0190163	0.458743	-7.85e-05	0.549041	-0.0191493	0.0186318	0.304104	9.41456e-06	1.05632
rs7138803	BCDIN3D	12	48533735	A	0.3577	0.998	0.0951637	0.0203013	2.83525e-06	0.00394281	21.9732	0.102304	0.0194882	1.58523e-07	0.004601	27.5576	0.0577234	0.0191287	0.00255991	0.00135293	9.10609
rs4771122	MTIF3	13	26918180	G	0.2357	0.9313	0.0271921	0.0238137	0.253561	5.73507e-05	1.30386	0.0372325	0.0228691	0.10357	0.000287	2.65061	0.036581	0.0224077	0.102631	0.000278256	2.66512
rs11847697	PRKD1	14	29584863	T	0.0454	0.9688	0.117964	0.0467048	0.0115746	0.00101431	6.3794	0.107794	0.0448605	0.0163013	0.00083	5.77383	0.106343	0.0439552	0.0155822	0.000810527	5.85326
rs10150332	NRXN3	14	79006717	C	0.214	0.9963	0.00255897	0.0237459	0.914186	-0.000186592	0.0116133	0.0146886	0.022806	0.519559	-0.0001	0.414825	-0.00117781	0.0223468	0.957968	-0.00016673	0.00277794
rs2241423	MAP2K5	15	65873892	G	0.7863	0.9997	0.032909	0.023774	0.166343	0.000172888	1.91613	0.0316723	0.0228338	0.165478	0.000161	1.92398	0.023553	0.022375	0.29255	1.80654e-05	1.10807
rs12444979	GPRC5B	16	19841101	C	0.8649	0.9975	0.0811763	0.0279224	0.00366198	0.00140453	8.4519	0.0811563	0.0268164	0.00248717	0.001418	9.15891	0.058754	0.0262859	0.0254472	0.00066748	4.99606
rs7359397	ATP2A1	16	28793160	T	0.4143	0.9988	0.0280704	0.0196626	0.153466	0.000195891	2.03805	0.0332672	0.0188832	0.0781725	0.000366	3.10371	0.00693586	0.0185075	0.707855	-0.000143709	0.140445
rs1558902	FTO	16	52361075	A	0.404	0.9967	0.122473	0.019717	5.65399e-10	0.00704301	38.583	0.114986	0.0189404	1.36145e-09	0.006201	36.8564	0.0619897	0.018604	0.000868034	0.00168552	11.1027
rs571312	MC4R	18	55990749	A	0.2354	0.9995	0.11022	0.0230266	1.74308e-06	0.00411849	22.9116	0.0894237	0.02213	5.40269e-05	0.002661	16.3284	0.0613831	0.0217008	0.004693	0.00116873	8.001
rs29941	KCTD15	19	39001372	G	0.6827	0.9999	0.00920745	0.0210104	0.661236	-0.000152523	0.192048	-0.00514834	0.0201798	0.798638	-0.00016	0.0650879	0.0198371	0.019771	0.315742	1.11961e-06	1.0067
rs2287019	QPCTL	19	50894012	C	0.813	0.9991	0.0188959	0.0248814	0.447623	-7.98943e-05	0.57675	0.00964131	0.0238984	0.68665	-0.00015	0.162754	0.0257634	0.023414	0.271235	3.52279e-05	1.21075
rs3810291	ZC3H4	19	52260843	A	0.6558	0.7652	0.044248	0.0235657	0.0604859	0.000476461	3.52554	0.0411013	0.0226343	0.0694461	0.0004	3.29742	-0.0316485	0.0221804	0.153678	0.000173138	2.03595
BMI ALLELE-SCORE							0.0453283	0.00391733	1.35882e-30	0.0244604	133.893	0.0412985	0.00376726	1.15757e-27	0.020287	120.176	0.0250766	0.00371736	1.68663e-11	0.00737682	45.5061
Body Mass Index Associated Snps
BMI = body mass index; FAT MASS = DXA derived total body fat mass; LEAN MASS = DXA derived total body lean mass; RSID = snp identifier; (GENE) = closest gene; (CHR) = chromosome number; (POS) = position in the genome based on hg18; (EA) = effect allele; (EAF) = effect allele frequency; (RSQR) = imputation quality score as calculated by MACH imputation software; (βfirst) = estimates of effect size…

## Sheet: Suppl-Table-2
IMPUTATION METRICS AND FIRST STAGE SUMMARY STATS							SK-BMD					UL-BMD					LL-BMD					SP-BMD					PE-BMD
RSID	GENE	CHR	POS	EA	EAF	RSQR	βfirst	SEfirst	Pfirst	R2adj	Ffirst	βfirst	SEfirst	Pfirst	R2adj	Ffirst	βfirst	SEfirst	Pfirst	R2adj	Ffirst	βfirst	SEfirst	Pfirst	R2adj	Ffirst	βfirst	SEfirst	Pfirst	R2adj	Ffirst
rs17482952	WLS	1	68411973	A	0.0797	0.9987	0.153625	0.0362024	2.2387e-05	0.00319731	18.0073	0.037283	0.0357866	0.297546	1.5684e-05	1.08538	0.0551421	0.0357087	0.122595	0.000253252	2.38463	0.037354	0.039728	0.347137	-2.69006e-05	0.884091	0.106722	0.036087	0.003117	0.00144695	8.74613
rs12407028	WLS	1	68420304	T	0.594	0.9827	0.014576	0.0199078	0.464096	-8.75075e-05	0.536078	0.0228762	0.0196458	0.244303	6.53764e-05	1.3559	0.0329193	0.0196027	0.0931488	0.00033288	2.82013	0.035756	0.021925	0.103003	0.000384999	2.65958	0.049376	0.019816	0.012743	0.000973445	6.20873
rs7521902	WNT4	1	22363311	C	0.7667	0.9994	0.12398	0.0230129	7.46154e-08	0.00525738	29.0242	0.0567967	0.0227613	0.0126152	0.000959195	6.2266	0.0128452	0.0227274	0.571972	-0.000124527	0.319434	0.029182	0.025561	0.253656	7.04101e-05	1.30341	0.034247	0.022978	0.136173	0.000228432	2.22137
rs6426749	ZBTB40	1	22584060	C	0.8215	0.9873	0.0911165	0.0254797	0.000352001	0.00221832	12.788	0.0502526	0.0251676	0.0459072	0.000548396	3.9869	0.0703706	0.0251066	0.00508361	0.00125269	7.85611	0.061416	0.028208	0.029514	0.000867336	4.74059	0.09186	0.025375	0.000297	0.00225929	13.1051
rs479336	DNM3	1	170466196	G	0.7497	0.9985	0.0164592	0.0224296	0.463094	-8.70535e-05	0.538485	0.0315559	0.0221329	0.154002	0.000189683	2.03274	0.0301505	0.0220878	0.172303	0.000157917	1.86331	0.03643	0.024884	0.143279	0.000265235	2.14318	0.029571	0.022335	0.185573	0.000140824	1.75288
rs7584262	PKDCC	2	42104053	T	0.2216	0.9562	0.041478	0.0238063	0.081513	0.000383791	3.03565	0.0365807	0.0234962	0.119561	0.0002615	2.42386	0.0424169	0.023446	0.0704886	0.000415658	3.27295	0.019786	0.026543	0.456051	-0.00010313	0.555671	0.010606	0.023716	0.654726	-0.000149679	0.200016
rs17040773	ANAPC1	2	112216506	A	0.2465	0.7223	-0.00617425	0.0268332	0.818026	-0.000178655	0.0529445	0.0197828	0.0264809	0.455062	-8.11869e-05	0.558097	0.0131284	0.0264273	0.619369	-0.000137822	0.246785	-0.00393	0.029691	0.894657	-0.000228061	0.017535	-0.00377	0.026724	0.887855	-0.000183387	0.019888
rs1346004	GALNT3	2	166309292	G	0.5051	0.9924	0.0239938	0.0195362	0.219438	9.58807e-05	1.50841	0.075342	0.0192551	9.23796e-05	0.00262169	15.3103	0.0706777	0.0192188	0.000237878	0.00228583	13.5242	0.078825	0.021731	0.00029	0.00281345	13.1578	0.080326	0.019427	3.61e-05	0.00300174	17.0953
rs430727	CTNNB1	3	41103568	C	0.4512	0.9525	0.0238308	0.0199094	0.231376	8.16076e-05	1.43272	0.0097082	0.0196512	0.621308	-0.00013889	0.244063	0.0136258	0.0196103	0.487194	-9.46347e-05	0.482785	0.025236	0.022093	0.253412	7.07212e-05	1.30475	0.034926	0.019825	0.078175	0.000393382	3.10367
rs1026364	KIAA2018	3	114852700	T	0.343	0.976	0.0307539	0.0204295	0.132291	0.000238743	2.26612	0.0222033	0.0201643	0.270895	3.90298e-05	1.21247	0.0126267	0.0201244	0.530405	-0.000110942	0.393668	0.046106	0.02257	0.041139	0.000735789	4.17284	0.045774	0.020341	0.024469	0.000759684	5.06405
rs3755955	IDUA	4	984414	G	0.8467	0.9958	0.0307063	0.0270976	0.257194	5.35771e-05	1.28408	0.0276131	0.0267436	0.30188	1.21394e-05	1.06608	0.0391918	0.0266859	0.141992	0.000211607	2.15688	0.032617	0.030093	0.278495	4.05479e-05	1.17473	0.00583	0.02699	0.828999	-0.000178378	0.046654
rs6532023	MEPE	4	88992873	T	0.3377	0.9973	0.0540982	0.0204911	0.00831306	0.00112472	6.97008	0.0250982	0.0202335	0.214872	9.89462e-05	1.53867	0.0394419	0.0201875	0.0507809	0.000515142	3.81725	0.04827	0.02285	0.034702	0.000802948	4.46267	0.05492	0.020407	0.007141	0.00116648	7.24285
rs1366594	MEF2C	5	88411817	A	0.4618	0.9951	0.0423269	0.0195924	0.0307892	0.000691182	4.66721	0.0410167	0.0193364	0.0339502	0.000642462	4.49958	0.047242	0.0192939	0.014376	0.000913041	5.99539	0.017439	0.021659	0.420789	-8.16426e-05	0.648238	0.019964	0.019519	0.306465	8.6151e-06	1.04605
rs9466056	CDKAL1	6	21492592	G	0.6193	0.9981	0.00792131	0.0198078	0.68924	-0.000158471	0.159927	0.0224077	0.0195465	0.251691	5.7714e-05	1.31418	0.0329131	0.0195035	0.0915576	0.000337943	2.84782	0.042677	0.021941	0.051829	0.000645545	3.78343	0.033447	0.019722	0.089957	0.000350865	2.87622
rs13204965	RSPO3	6	127208765	A	0.2387	0.8843	0.0597961	0.024059	0.0129717	0.000975499	6.17721	0.119523	0.0237005	4.73673e-07	0.00446745	25.4324	0.0719227	0.0236885	0.00240775	0.00150121	9.21842	0.033663	0.026658	0.206743	0.000137969	1.59458	0.075492	0.023952	0.001632	0.00166838	9.93358
rs4869742	CCDC170	6	151949441	C	0.2911	0.9969	0.0223133	0.0213349	0.295674	1.76957e-05	1.09382	0.0168979	0.0210567	0.422303	-6.54037e-05	0.644	0.0189184	0.0210131	0.367994	-3.46585e-05	0.810566	0.034137	0.023715	0.150089	0.000248747	2.0721	0.011325	0.02125	0.594093	-0.000133957	0.284033
rs7751941	CCDC170	6	151988351	G	0.7726	0.9989	0.014095	0.0233366	0.545878	-0.000119819	0.3648	-0.0346559	0.0230271	0.132384	0.000232337	2.26503	-0.0395496	0.0229783	0.0852786	0.000358896	2.96244	-0.01287	0.025778	0.617643	-0.000174267	0.249231	-0.03628	0.023237	0.118493	0.000268925	2.43793
rs6959212	STARD3NL	7	38094851	C	0.3341	0.9821	0.0354781	0.0204712	0.0831423	0.000377738	3.00353	0.0155019	0.0202081	0.443049	-7.56076e-05	0.588463	0.0268526	0.0201643	0.18302	0.000141474	1.7734	0.069375	0.022721	0.002277	0.00192771	9.32272	0.06975	0.020371	0.000622	0.00200206	11.724
rs4727338	SHFM1	7	95958611	C	0.3357	0.9696	0.0179919	0.02093	0.390037	-4.92388e-05	0.73895	0.0305049	0.0206533	0.139736	0.000217005	2.18153	0.0398018	0.0206078	0.0534884	0.000499249	3.73028	0.014815	0.023335	0.525558	-0.000138561	0.403039	0.052731	0.020833	0.0114	0.00101036	6.40645
rs3801387	WNT16	7	120762001	G	0.2724	0.9997	0.081287	0.0218549	0.000201792	0.00241466	13.834	0.153694	0.0214924	9.79912e-13	0.00912294	51.1378	0.0617874	0.0215361	0.00413415	0.00132113	8.23121	0.083107	0.024141	0.000582	0.00251192	11.8515	0.063584	0.021777	0.003518	0.00140574	8.52519
rs7812088	ABCF2	7	150550762	A	0.8838	0.9985	0.0925242	0.0302879	0.00226326	0.00156898	9.33198	0.07157	0.0299019	0.0167238	0.000867924	5.72882	0.0563453	0.0298467	0.0591046	0.000468838	3.56389	0.058556	0.033519	0.080719	0.00047595	3.05183	0.069444	0.030176	0.021414	0.000803009	5.29601
rs2062377	TNFRSF11B	8	120076601	T	0.4286	0.9942	0.103812	0.0198737	1.82323e-07	0.00493287	27.2857	0.0362013	0.0196585	0.0656041	0.000439066	3.39115	0.00799188	0.0196242	0.683844	-0.000152634	0.16585	0.051456	0.022033	0.019568	0.00103264	5.45424	0.020904	0.019842	0.292154	2.05574e-05	1.10989
rs7851693	FUBP3	9	132468648	C	0.3549	0.9789	0.0668	0.0205943	0.00118769	0.00179247	10.521	0.0811984	0.0203143	6.50056e-05	0.00274346	15.9769	0.0684269	0.0202815	0.000746605	0.00189581	11.383	0.052672	0.022894	0.021459	0.000995314	5.29308	0.047358	0.020521	0.021047	0.000808628	5.3261
rs1373004	MBL2	10	54097831	G	0.1328	0.8782	0.0296786	0.0304229	0.32934	-9.11594e-06	0.951668	-0.0382794	0.0300229	0.202365	0.000114919	1.62564	0.0178588	0.0299649	0.551208	-0.000117981	0.355204	-0.005	0.033797	0.882357	-0.000227047	0.021901	0.009346	0.030301	0.757764	-0.000169306	0.095132
rs7084921	CPN1	10	101803792	T	0.4228	0.9821	0.0217523	0.019962	0.275903	3.53459e-05	1.18741	0.0100787	0.0197026	0.608993	-0.000135654	0.261675	0.0189339	0.0196608	0.33558	-1.32798e-05	0.927415	-0.0097	0.0222	0.662326	-0.000187847	0.190738	0.000178	0.019883	0.992844	-0.000187094	8.04e-05
rs7932354	ARHGAP1	11	46678797	T	0.2985	0.9932	0.0164659	0.0211934	0.437233	-7.47653e-05	0.603626	0.0132718	0.0209166	0.525775	-0.000109757	0.402605	0.0447456	0.0208652	0.0320382	0.000657974	4.59892	0.03448	0.023547	0.143191	0.000265454	2.14413	0.039232	0.021101	0.063052	0.000459367	3.4567
rs163879	DCDC5	11	30908250	C	0.6759	0.9969	0.00421606	0.0210325	0.841133	-0.000181063	0.0401819	-0.00167036	0.0207574	0.935866	-0.000182551	0.00647551	-0.027557	0.0207112	0.1834	0.000140911	1.77032	-0.02024	0.023342	0.385938	-5.75917e-05	0.751857	-0.02355	0.020944	0.260876	4.94557e-05	1.26438
rs7108738	SOX6	11	15666660	G	0.8276	0.999	0.0333778	0.0257718	0.195334	0.000127738	1.67735	0.0557621	0.025427	0.0283493	0.000699293	4.80937	0.0489663	0.0253774	0.0537199	0.00049793	3.72307	0.037116	0.028386	0.191102	0.000164666	1.70965	0.039141	0.025665	0.127305	0.00024796	2.3258
rs3736228	LRP5	11	67957871	C	0.1544	0.9979	0.135442	0.0267635	4.3206e-07	0.00461999	25.6107	0.0310767	0.0264746	0.240516	6.94139e-05	1.37788	0.0285896	0.0264208	0.279264	3.12677e-05	1.17091	0.084588	0.02974	0.004474	0.00164255	8.08948	0.09097	0.02669	0.000658	0.00198216	11.6172
rs7953528	KLHDC5	12	27908426	A	0.8213	0.8963	-0.00938959	0.0264482	0.722591	-0.000164865	0.126038	0.0385131	0.026097	0.140068	0.000216334	2.17788	0.0546665	0.0260379	0.0358209	0.000623073	4.40789	0.022415	0.029164	0.44219	-9.49972e-05	0.590705	0.010572	0.02634	0.688161	-0.000156961	0.161101
rs2887571	ERC1	12	1508432	G	0.2456	0.9865	0.0131802	0.0228095	0.563398	-0.000125649	0.333898	0.0130346	0.022511	0.562592	-0.000122128	0.33528	0.0519225	0.022454	0.0207949	0.000794656	5.34715	0.042324	0.025187	0.092959	0.000423044	2.82365	0.030122	0.022713	0.18484	0.00014192	1.75874
rs2016266	SP7	12	52014222	G	0.3252	0.9938	0.0722816	0.0205851	0.00044959	0.00213224	12.3297	0.0723512	0.020315	0.000372091	0.00214162	12.684	0.0500402	0.0202861	0.0136674	0.000929354	6.08473	0.074403	0.022781	0.001099	0.00223833	10.6669	0.075828	0.020498	0.000218	0.00236713	13.6842
rs736825	HOXC6	12	52703843	C	0.3806	0.8486	0.0135108	0.0215836	0.531357	-0.000114716	0.391848	-0.0188842	0.0213004	0.375352	-3.9314e-05	0.786003	-0.0272772	0.0212549	0.199431	0.000118347	1.64696	-0.02356	0.023865	0.323585	-5.88771e-06	0.974631	-0.00483	0.021496	0.822384	-0.000177678	0.050396
rs1053051	C12orf23	12	105891355	C	0.5215	0.9962	0.0346427	0.0192441	0.0718906	0.000422422	3.24063	0.0212625	0.0189959	0.263056	4.64522e-05	1.25287	0.0285654	0.018955	0.131869	0.00023249	2.27108	0.036194	0.021372	0.090428	0.000433339	2.86805	0.031571	0.019167	0.099577	0.000320403	2.71327
rs9533090	AKAP11	13	41849449	C	0.4909	0.9963	-0.0648502	0.0195445	0.000912622	0.00188428	11.0096	-0.00341629	0.0193091	0.859573	-0.000177988	0.031303	0.0112756	0.0192689	0.558456	-0.000120319	0.342428	0.056555	0.021698	0.00918	0.00134275	6.79373	0.016795	0.019484	0.388719	-4.80675e-05	0.743068
rs1286083	RPS6KA5	14	90512532	C	0.819	0.9956	0.0189601	0.0251027	0.450101	-8.10171e-05	0.570484	0.0724108	0.0247553	0.00345872	0.00138607	8.55598	0.0759517	0.0247023	0.00211819	0.00154411	9.45365	0.029808	0.028093	0.288743	2.91848e-05	1.12576	0.044782	0.024994	0.073239	0.000413292	3.21019
rs11623869	MARK3	14	102953386	G	0.3509	0.9983	-0.0304544	0.0203041	0.133698	0.000235655	2.24974	-0.0221101	0.0200404	0.269959	3.99016e-05	1.21721	-0.00890995	0.0200012	0.655999	-0.000146669	0.198444	0.009552	0.022589	0.672416	-0.000190616	0.178814	-0.0265	0.020222	0.190126	0.00013413	1.71709
rs4985155	NTAN1	16	15036960	G	0.3334	0.9989	0.0159498	0.0206213	0.439285	-7.5781e-05	0.598242	-0.029504	0.0203486	0.147138	0.000202455	2.10229	-0.047372	0.0203003	0.0196563	0.000812624	5.44553	-0.03336	0.022751	0.142637	0.000266836	2.15008	-0.03025	0.020534	0.140724	0.000218955	2.17068
rs9921222	AXIN1	16	315783	C	0.4801	0.9969	0.0689711	0.019115	0.0003112	0.00226172	13.0192	0.0517689	0.0188748	0.00611362	0.00119675	7.52264	0.0654184	0.0188279	0.000515876	0.00202144	12.0725	0.063665	0.021158	0.002636	0.00186573	9.05459	0.060337	0.019042	0.001541	0.00168815	10.0396
rs13336428	PTX4	16	1472464	G	0.5924	0.9957	0.0366103	0.0199947	0.0671571	0.000443515	3.35257	0.0166523	0.019738	0.398896	-5.29528e-05	0.711768	0.0252933	0.0196957	0.199128	0.000118753	1.64917	-0.02065	0.022157	0.351452	-3.05426e-05	0.868399	0.018328	0.019918	0.357532	-2.86808e-05	0.846692
rs1566045	SALL1	16	49579304	C	0.7907	0.9944	0.0300776	0.0243637	0.217063	9.88311e-05	1.52405	-0.0133464	0.0240478	0.57892	-0.000127137	0.308022	0.0139484	0.0239983	0.561113	-0.000121162	0.337824	0.00878	0.027073	0.745729	-0.000207714	0.105169	0.014998	0.024267	0.536573	-0.000115629	0.381979
rs10048146	FOXL1	16	85268161	A	0.1883	0.9986	0.0227669	0.0250016	0.362539	-3.22111e-05	0.829223	-0.0159977	0.0246755	0.516805	-0.000106502	0.420322	0.0438077	0.0246183	0.0752196	0.000396208	3.16654	-0.0005	0.028039	0.985668	-0.000232057	0.000323	-0.00883	0.024901	0.722844	-0.000163568	0.125798
rs4790881	SMG6	17	2015682	A	0.3052	0.9952	0.0683935	0.0209942	0.00113025	0.00180973	10.6128	0.0696196	0.0207182	0.000784129	0.00188692	11.2917	0.0411857	0.0206901	0.0465773	0.000541683	3.96248	0.023779	0.023229	0.306055	1.11113e-05	1.04788	0.043064	0.020921	0.039602	0.000605175	4.23697
rs4792909	SOST	17	39154350	T	0.3822	0.965	0.0702891	0.0204549	0.000594327	0.00203429	11.8081	0.0279918	0.0202064	0.166021	0.000168804	1.91905	0.0297173	0.0201644	0.140609	0.00021436	2.17194	0.042252	0.022625	0.061902	0.000576961	3.48754	0.045497	0.020385	0.025664	0.00074424	4.98136
rs227584	C17orf53	17	39581073	C	0.2903	0.9995	0.0271467	0.0216375	0.209675	0.000108261	1.57406	0.0251454	0.0213548	0.239048	7.10002e-05	1.38652	0.0235418	0.0213113	0.269356	4.02993e-05	1.22028	-0.00279	0.024013	0.907612	-0.000229005	0.013469	0.028361	0.021549	0.188194	0.000136948	1.73216
rs7217932	SOX9	17	67460611	A	0.527	0.9877	-0.0276923	0.0194239	0.154021	0.000194711	2.03256	0.00985247	0.019173	0.607364	-0.000135215	0.264063	0.00833351	0.0191338	0.66319	-0.00014827	0.189694	0.009352	0.02151	0.663735	-0.00018824	0.189044	-0.0069	0.019348	0.721457	-0.000163321	0.127115
rs4796995	FAM210A	18	13698574	A	0.3598	0.9988	-0.012052	0.020344	0.553599	-0.000122431	0.350954	-0.0139321	0.0200775	0.487766	-9.52574e-05	0.481519	-0.000559874	0.0200372	0.97771	-0.000182844	0.000780738	0.000395	0.022471	0.985981	-0.00023206	0.000309	0.001493	0.020262	0.941275	-0.000186094	0.005427
rs884205	TNFRSF11A	18	58205837	C	0.7193	0.9166	0.0868825	0.02262	0.000124006	0.00258712	14.753	0.0303417	0.0223516	0.17469	0.00015479	1.84273	0.0114142	0.0223091	0.608926	-0.000135079	0.261773	0.043115	0.024975	0.084363	0.000459339	2.98018	0.038723	0.022553	0.086045	0.000364278	2.94797
rs3790160	JAG1	20	10587988	T	0.5163	0.9888	0.0221371	0.0194219	0.254421	5.64192e-05	1.29915	0.00725443	0.0191699	0.705128	-0.000157423	0.143208	-0.00485062	0.0191307	0.799852	-0.000171221	0.0642886	0.030852	0.021518	0.151712	0.000244942	2.0557	0.006261	0.019345	0.746225	-0.000167508	0.104742
FN-BMD ALLELE-SCORE							0.0345667	0.00311195	2.38747e-28	0.0225532	123.381	0.0277477	0.0030835	3.13972e-19	0.0144705	80.9776	0.0273808	0.0030777	7.81544e-19	0.0140863	79.148	0.029373	0.003445	2.08e-17	0.0163617	72.6988	0.029903	0.003108	9.92e-22	0.0168317	92.5526
Femoral Neck BMD Associated Snps
BMD = DXA derived bone mineral density; SK = Skull, UL = upper-limbs, LL = lower limbs, SP = spine, PE = pelvis; RSID = snp identifier; (GENE) = closest gene; (CHR) = chromosome number; (POS) = position in the genome based on hg18; (EA) = effect allele; (EAF) = effect allele frequency; (RSQR) = imputation quality score as calculated by MACH imputation software; (βfirst) = estimates of effect size…

## Sheet: Suppl-Table-3
IMPUTATION METRICS AND FIRST STAGE SUMMARY STATS							SK-BMD					UL-BMD					LL-BMD					SP-BMD					PE-BMD
RSID	GENE	CHR	POS	EA	EAF	RSQR	βfirst	SEfirst	Pfirst	R2adj	Ffirst	βfirst	SEfirst	Pfirst	R2adj	Ffirst	βfirst	SEfirst	Pfirst	R2adj	Ffirst	βfirst	SEfirst	Pfirst	R2adj	Ffirst	βfirst	SEfirst	Pfirst	R2adj	Ffirst
rs17482952	WLS	1	68411973	A	0.0797	0.9987	0.153625	0.0362024	2.2387e-05	0.00319731	18.0073	0.037283	0.0357866	0.297546	1.5684e-05	1.08538	0.0551421	0.0357087	0.122595	0.000253252	2.38463	0.037354	0.039728	0.347137	-2.69006e-05	0.884091	0.106722	0.036087	0.003117	0.00144695	8.74613
rs12407028	WLS	1	68420304	T	0.594	0.9827	0.014576	0.0199078	0.464096	-8.75075e-05	0.536078	0.0228762	0.0196458	0.244303	6.53764e-05	1.3559	0.0329193	0.0196027	0.0931488	0.00033288	2.82013	0.035756	0.021925	0.103003	0.000384999	2.65958	0.049376	0.019816	0.012743	0.000973445	6.20873
rs7521902	WNT4	1	22363311	C	0.7667	0.9994	0.12398	0.0230129	7.46154e-08	0.00525738	29.0242	0.0567967	0.0227613	0.0126152	0.000959195	6.2266	0.0128452	0.0227274	0.571972	-0.000124527	0.319434	0.029182	0.025561	0.253656	7.04101e-05	1.30341	0.034247	0.022978	0.136173	0.000228432	2.22137
rs6426749	ZBTB40	1	22584060	C	0.8215	0.9873	0.0911165	0.0254797	0.000352001	0.00221832	12.788	0.0502526	0.0251676	0.0459072	0.000548396	3.9869	0.0703706	0.0251066	0.00508361	0.00125269	7.85611	0.061416	0.028208	0.029514	0.000867336	4.74059	0.09186	0.025375	0.000297	0.00225929	13.1051
rs4233949	SPTBN1	2	54513211	C	0.6035	0.9988	0.0403514	0.0197202	0.0407867	0.000600717	4.18694	0.0467242	0.0194592	0.016379	0.000874643	5.76546	0.0273081	0.0194263	0.159864	0.000178541	1.97607	0.044018	0.021861	0.044121	0.000708329	4.05434	0.032347	0.019643	0.09966	0.000320153	2.71194
rs1878526	INSIG2	2	118755068	A	0.7827	0.975	0.0246644	0.0241364	0.306888	8.3416e-06	1.04423	0.021739	0.0238211	0.361498	-3.0711e-05	0.83283	0.012458	0.0237735	0.60028	-0.00013273	0.274607	0.07414	0.02665	0.005427	0.00156158	7.73948	0.049021	0.024031	0.04141	0.000591024	4.16123
rs1346004	GALNT3	2	166309292	G	0.5051	0.9924	0.0239938	0.0195362	0.219438	9.58807e-05	1.50841	0.075342	0.0192551	9.23796e-05	0.00262169	15.3103	0.0706777	0.0192188	0.000237878	0.00228583	13.5242	0.078825	0.021731	0.00029	0.00281345	13.1578	0.080326	0.019427	3.61e-05	0.00300174	17.0953
rs430727	CTNNB1	3	41103568	C	0.4512	0.9525	0.0238308	0.0199094	0.231376	8.16076e-05	1.43272	0.0097082	0.0196512	0.621308	-0.00013889	0.244063	0.0136258	0.0196103	0.487194	-9.46347e-05	0.482785	0.025236	0.022093	0.253412	7.07212e-05	1.30475	0.034926	0.019825	0.078175	0.000393382	3.10367
rs344081	LEKR1	3	158038678	T	0.8719	0.972	0.0916557	0.0296092	0.00197514	0.00161602	9.5822	0.000700779	0.0292486	0.980886	-0.000183635	0.000574052	-0.0150577	0.0291878	0.605953	-0.000134279	0.266143	0.008272	0.032833	0.801101	-0.000217395	0.063473	0.002203	0.029516	0.940515	-0.000186067	0.005569
rs3755955	IDUA	4	984414	G	0.8467	0.9958	0.0307063	0.0270976	0.257194	5.35771e-05	1.28408	0.0276131	0.0267436	0.30188	1.21394e-05	1.06608	0.0391918	0.0266859	0.141992	0.000211607	2.15688	0.032617	0.030093	0.278495	4.05479e-05	1.17473	0.00583	0.02699	0.828999	-0.000178378	0.046654
rs6532023	MEPE	4	88992873	T	0.3377	0.9973	0.0540982	0.0204911	0.00831306	0.00112472	6.97008	0.0250982	0.0202335	0.214872	9.89462e-05	1.53867	0.0394419	0.0201875	0.0507809	0.000515142	3.81725	0.04827	0.02285	0.034702	0.000802948	4.46267	0.05492	0.020407	0.007141	0.00116648	7.24285
rs11755164	SUPT3H	6	44747162	C	0.4257	0.8801	0.0298253	0.0208541	0.152722	0.00019714	2.04544	0.0179963	0.0205838	0.381997	-4.32838e-05	0.764396	0.0207667	0.020541	0.312068	4.04313e-06	1.0221	-0.0135	0.023287	0.562123	-0.000154102	0.336094	0.015676	0.020772	0.450495	-8.05432e-05	0.569492
rs9466056	CDKAL1	6	21492592	G	0.6193	0.9981	0.00792131	0.0198078	0.68924	-0.000158471	0.159927	0.0224077	0.0195465	0.251691	5.7714e-05	1.31418	0.0329131	0.0195035	0.0915576	0.000337943	2.84782	0.042677	0.021941	0.051829	0.000645545	3.78343	0.033447	0.019722	0.089957	0.000350865	2.87622
rs13204965	RSPO3	6	127208765	A	0.2387	0.8843	0.0597961	0.024059	0.0129717	0.000975499	6.17721	0.119523	0.0237005	4.73673e-07	0.00446745	25.4324	0.0719227	0.0236885	0.00240775	0.00150121	9.21842	0.033663	0.026658	0.206743	0.000137969	1.59458	0.075492	0.023952	0.001632	0.00166838	9.93358
rs4869742	CCDC170	6	151949441	C	0.2911	0.9969	0.0223133	0.0213349	0.295674	1.76957e-05	1.09382	0.0168979	0.0210567	0.422303	-6.54037e-05	0.644	0.0189184	0.0210131	0.367994	-3.46585e-05	0.810566	0.034137	0.023715	0.150089	0.000248747	2.0721	0.011325	0.02125	0.594093	-0.000133957	0.284033
rs7751941	CCDC170	6	151988351	G	0.7726	0.9989	0.014095	0.0233366	0.545878	-0.000119819	0.3648	-0.0346559	0.0230271	0.132384	0.000232337	2.26503	-0.0395496	0.0229783	0.0852786	0.000358896	2.96244	-0.01287	0.025778	0.617643	-0.000174267	0.249231	-0.03628	0.023237	0.118493	0.000268925	2.43793
rs10226308	NME8	7	37904947	G	0.1781	0.9938	0.0457018	0.0253568	0.0715485	0.000423896	3.24846	0.0405938	0.0250265	0.104857	0.000299527	2.63099	0.0321092	0.0249775	0.198666	0.000119375	1.65258	0.056503	0.028057	0.044088	0.000708626	4.05562	0.047097	0.025253	0.062235	0.000463403	3.47829
rs6959212	STARD3NL	7	38094851	C	0.3341	0.9821	0.0354781	0.0204712	0.0831423	0.000377738	3.00353	0.0155019	0.0202081	0.443049	-7.56076e-05	0.588463	0.0268526	0.0201643	0.18302	0.000141474	1.7734	0.069375	0.022721	0.002277	0.00192771	9.32272	0.06975	0.020371	0.000622	0.00200206	11.724
rs4727338	SHFM1	7	95958611	C	0.3357	0.9696	0.0179919	0.02093	0.390037	-4.92388e-05	0.73895	0.0305049	0.0206533	0.139736	0.000217005	2.18153	0.0398018	0.0206078	0.0534884	0.000499249	3.73028	0.014815	0.023335	0.525558	-0.000138561	0.403039	0.052731	0.020833	0.0114	0.00101036	6.40645
rs13245690	CPED1	7	120572300	A	0.3869	0.9944	0.170729	0.0198812	1.15904e-17	0.0135316	73.7446	0.147966	0.0196528	5.98975e-14	0.0101218	56.6858	0.00114825	0.0197187	0.953566	-0.000182366	0.00339095	0.039314	0.022189	0.076503	0.000496208	3.1392	0.029871	0.019935	0.134084	0.000232902	2.24527
rs3801387	WNT16	7	120762001	G	0.2724	0.9997	0.081287	0.0218549	0.000201792	0.00241466	13.834	0.153694	0.0214924	9.79912e-13	0.00912294	51.1378	0.0617874	0.0215361	0.00413415	0.00132113	8.23121	0.083107	0.024141	0.000582	0.00251192	11.8515	0.063584	0.021777	0.003518	0.00140574	8.52519
rs2062377	TNFRSF11B	8	120076601	T	0.4286	0.9942	0.103812	0.0198737	1.82323e-07	0.00493287	27.2857	0.0362013	0.0196585	0.0656041	0.000439066	3.39115	0.00799188	0.0196242	0.683844	-0.000152634	0.16585	0.051456	0.022033	0.019568	0.00103264	5.45424	0.020904	0.019842	0.292154	2.05574e-05	1.10989
rs3905706	MPP7	10	28519948	T	0.2073	0.9983	0.0578851	0.0239646	0.01575	0.000910964	5.83439	0.0014269	0.0236642	0.951921	-0.000183073	0.00363584	-0.0178474	0.0236143	0.44981	-7.8453e-05	0.571217	-0.01392	0.026549	0.600081	-0.000168305	0.274915	-0.0238	0.023878	0.318942	-1.2218e-06	0.993469
rs1373004	MBL2	10	54097831	G	0.1328	0.8782	0.0296786	0.0304229	0.32934	-9.11594e-06	0.951668	-0.0382794	0.0300229	0.202365	0.000114919	1.62564	0.0178588	0.0299649	0.551208	-0.000117981	0.355204	-0.005	0.033797	0.882357	-0.000227047	0.021901	0.009346	0.030301	0.757764	-0.000169306	0.095132
rs7071206	KCNMA1	10	79071322	C	0.7892	0.9965	0.0544574	0.0236705	0.0214512	0.000809022	5.29295	0.0499877	0.0233624	0.0324285	0.000656875	4.57814	-0.00155341	0.0233247	0.946903	-0.000182175	0.00443547	0.063186	0.026268	0.016196	0.0011095	5.78617	0.092346	0.023551	8.93e-05	0.00268174	15.3747
rs7932354	ARHGAP1	11	46678797	T	0.2985	0.9932	0.0164659	0.0211934	0.437233	-7.47653e-05	0.603626	0.0132718	0.0209166	0.525775	-0.000109757	0.402605	0.0447456	0.0208652	0.0320382	0.000657974	4.59892	0.03448	0.023547	0.143191	0.000265454	2.14413	0.039232	0.021101	0.063052	0.000459367	3.4567
rs10835187	LIN7C	11	27462253	C	0.553	0.9959	0.146952	0.0194495	4.89578e-14	0.010466	57.0867	0.0468044	0.0192889	0.0152791	0.000897091	5.88788	0.0438829	0.0192505	0.0226735	0.000767127	5.19643	0.034001	0.021694	0.117113	0.000337909	2.45652	0.042117	0.019467	0.030547	0.000688089	4.68077
rs163879	DCDC5	11	30908250	C	0.6759	0.9969	0.00421606	0.0210325	0.841133	-0.000181063	0.0401819	-0.00167036	0.0207574	0.935866	-0.000182551	0.00647551	-0.027557	0.0207112	0.1834	0.000140911	1.77032	-0.02024	0.023342	0.385938	-5.75917e-05	0.751857	-0.02355	0.020944	0.260876	4.94557e-05	1.26438
rs3736228	LRP5	11	67957871	C	0.1544	0.9979	0.135442	0.0267635	4.3206e-07	0.00461999	25.6107	0.0310767	0.0264746	0.240516	6.94139e-05	1.37788	0.0285896	0.0264208	0.279264	3.12677e-05	1.17091	0.084588	0.02974	0.004474	0.00164255	8.08948	0.09097	0.02669	0.000658	0.00198216	11.6172
rs2887571	ERC1	12	1508432	G	0.2456	0.9865	0.0131802	0.0228095	0.563398	-0.000125649	0.333898	0.0130346	0.022511	0.562592	-0.000122128	0.33528	0.0519225	0.022454	0.0207949	0.000794656	5.34715	0.042324	0.025187	0.092959	0.000423044	2.82365	0.030122	0.022713	0.18484	0.00014192	1.75874
rs12821008	DHH	12	47760872	T	0.4062	0.9996	0.0397261	0.019669	0.0434625	0.000580441	4.07931	0.0011072	0.0194193	0.954535	-0.000183143	0.00325078	0.0242264	0.0193765	0.211245	0.000103037	1.56326	0.026816	0.021749	0.217653	0.00012072	1.52024	0.030179	0.019592	0.123527	0.000256746	2.37279
rs2016266	SP7	12	52014222	G	0.3252	0.9938	0.0722816	0.0205851	0.00044959	0.00213224	12.3297	0.0723512	0.020315	0.000372091	0.00214162	12.684	0.0500402	0.0202861	0.0136674	0.000929354	6.08473	0.074403	0.022781	0.001099	0.00223833	10.6669	0.075828	0.020498	0.000218	0.00236713	13.6842
rs736825	HOXC6	12	52703843	C	0.3806	0.8486	0.0135108	0.0215836	0.531357	-0.000114716	0.391848	-0.0188842	0.0213004	0.375352	-3.9314e-05	0.786003	-0.0272772	0.0212549	0.199431	0.000118347	1.64696	-0.02356	0.023865	0.323585	-5.88771e-06	0.974631	-0.00483	0.021496	0.822384	-0.000177678	0.050396
rs9533090	AKAP11	13	41849449	C	0.4909	0.9963	-0.0648502	0.0195445	0.000912622	0.00188428	11.0096	-0.00341629	0.0193091	0.859573	-0.000177988	0.031303	0.0112756	0.0192689	0.558456	-0.000120319	0.342428	0.056555	0.021698	0.00918	0.00134275	6.79373	0.016795	0.019484	0.388719	-4.80675e-05	0.743068
rs1286083	RPS6KA5	14	90512532	C	0.819	0.9956	0.0189601	0.0251027	0.450101	-8.10171e-05	0.570484	0.0724108	0.0247553	0.00345872	0.00138607	8.55598	0.0759517	0.0247023	0.00211819	0.00154411	9.45365	0.029808	0.028093	0.288743	2.91848e-05	1.12576	0.044782	0.024994	0.073239	0.000413292	3.21019
rs11623869	MARK3	14	102953386	G	0.3509	0.9983	-0.0304544	0.0203041	0.133698	0.000235655	2.24974	-0.0221101	0.0200404	0.269959	3.99016e-05	1.21721	-0.00890995	0.0200012	0.655999	-0.000146669	0.198444	0.009552	0.022589	0.672416	-0.000190616	0.178814	-0.0265	0.020222	0.190126	0.00013413	1.71709
rs4985155	NTAN1	16	15036960	G	0.3334	0.9989	0.0159498	0.0206213	0.439285	-7.5781e-05	0.598242	-0.029504	0.0203486	0.147138	0.000202455	2.10229	-0.047372	0.0203003	0.0196563	0.000812624	5.44553	-0.03336	0.022751	0.142637	0.000266836	2.15008	-0.03025	0.020534	0.140724	0.000218955	2.17068
rs9921222	AXIN1	16	315783	C	0.4801	0.9969	0.0689711	0.019115	0.0003112	0.00226172	13.0192	0.0517689	0.0188748	0.00611362	0.00119675	7.52264	0.0654184	0.0188279	0.000515876	0.00202144	12.0725	0.063665	0.021158	0.002636	0.00186573	9.05459	0.060337	0.019042	0.001541	0.00168815	10.0396
rs13336428	PTX4	16	1472464	G	0.5924	0.9957	0.0366103	0.0199947	0.0671571	0.000443515	3.35257	0.0166523	0.019738	0.398896	-5.29528e-05	0.711768	0.0252933	0.0196957	0.199128	0.000118753	1.64917	-0.02065	0.022157	0.351452	-3.05426e-05	0.868399	0.018328	0.019918	0.357532	-2.86808e-05	0.846692
rs1564981	CYLD	16	49543809	G	0.538	0.9992	-0.027404	0.019406	0.157968	0.000187468	1.99414	-0.0146738	0.0191547	0.443669	-7.59016e-05	0.586863	-0.0107323	0.0191158	0.574524	-0.0001253	0.315212	0.017485	0.02168	0.420007	-8.11355e-05	0.650423	0.027587	0.019327	0.15352	0.000194053	2.03752
rs10048146	FOXL1	16	85268161	A	0.1883	0.9986	0.0227669	0.0250016	0.362539	-3.22111e-05	0.829223	-0.0159977	0.0246755	0.516805	-0.000106502	0.420322	0.0438077	0.0246183	0.0752196	0.000396208	3.16654	-0.0005	0.028039	0.985668	-0.000232057	0.000323	-0.00883	0.024901	0.722844	-0.000163568	0.125798
rs4790881	SMG6	17	2015682	A	0.3052	0.9952	0.0683935	0.0209942	0.00113025	0.00180973	10.6128	0.0696196	0.0207182	0.000784129	0.00188692	11.2917	0.0411857	0.0206901	0.0465773	0.000541683	3.96248	0.023779	0.023229	0.306055	1.11113e-05	1.04788	0.043064	0.020921	0.039602	0.000605175	4.23697
rs4792909	SOST	17	39154350	T	0.3822	0.965	0.0702891	0.0204549	0.000594327	0.00203429	11.8081	0.0279918	0.0202064	0.166021	0.000168804	1.91905	0.0297173	0.0201644	0.140609	0.00021436	2.17194	0.042252	0.022625	0.061902	0.000576961	3.48754	0.045497	0.020385	0.025664	0.00074424	4.98136
rs227584	C17orf53	17	39581073	C	0.2903	0.9995	0.0271467	0.0216375	0.209675	0.000108261	1.57406	0.0251454	0.0213548	0.239048	7.10002e-05	1.38652	0.0235418	0.0213113	0.269356	4.02993e-05	1.22028	-0.00279	0.024013	0.907612	-0.000229005	0.013469	0.028361	0.021549	0.188194	0.000136948	1.73216
rs1864325	MAPT	17	41333623	C	0.2411	0.9732	-0.0647194	0.0230702	0.00504524	0.00129401	7.86983	0.0111952	0.022785	0.623207	-0.000139377	0.241415	0.00600013	0.0227386	0.791887	-0.000170243	0.0696297	-0.00398	0.025593	0.876532	-0.000226527	0.024142	0.024004	0.022991	0.296515	1.68399e-05	1.09002
rs884205	TNFRSF11A	18	58205837	C	0.7193	0.9166	0.0868825	0.02262	0.000124006	0.00258712	14.753	0.0303417	0.0223516	0.17469	0.00015479	1.84273	0.0114142	0.0223091	0.608926	-0.000135079	0.261773	0.043115	0.024975	0.084363	0.000459339	2.98018	0.038723	0.022553	0.086045	0.000364278	2.94797
rs10416218	GPATCH1	19	38290967	C	0.745	0.9952	-0.0112887	0.0226526	0.618263	-0.000141789	0.248346	-0.00284294	0.0223567	0.898816	-0.000180769	0.0161704	-0.00853792	0.0223105	0.701968	-0.000156184	0.146449	0.001868	0.025213	0.940934	-0.000230857	0.005491	-0.00293	0.022561	0.896583	-0.000183947	0.016896
rs3790160	JAG1	20	10587988	T	0.5163	0.9888	0.0221371	0.0194219	0.254421	5.64192e-05	1.29915	0.00725443	0.0191699	0.705128	-0.000157423	0.143208	-0.00485062	0.0191307	0.799852	-0.000171221	0.0642886	0.030852	0.021518	0.151712	0.000244942	2.0557	0.006261	0.019345	0.746225	-0.000167508	0.104742
rs5934507	FAM9B	23	8877206	A	-	-	-	-	-	-	-	-	-	-	-	-	-	-	-	-	-	-	-	-	-	-	-	-	-	-	-
LS-BMD ALLELE-SCORE							0.0414838	0.00312889	1.74777e-39	0.0318971	175.782	0.0288311	0.00311407	2.96531e-20	0.0153143	85.7169	0.0222378	0.00311794	1.12261e-12	0.00903713	50.8684	0.031197	0.003521	1.15e-18	0.0176663	78.5207	0.032411	0.003136	8.54e-25	0.0193986	106.797
Lumbar Spine BMD Associated Snps
BMD = DXA derived bone mineral density; SK = Skull, UL = upper-limbs, LL = lower limbs, SP = spine, PE = pelvis; RSID = snp identifier; (GENE) = closest gene; (CHR) = chromosome number; (POS) = position in the genome based on hg18; (EA) = effect allele; (EAF) = effect allele frequency; (RSQR) = imputation quality score as calculated by MACH imputation software; (βfirst) = estimates of effect size…

## Sheet: Suppl-Table-4
EXPOSURE: BMI			SK-BMD					UL-BMD					LL-BMD					SP-BMD					PE-BMD
RSID	GENE	Ffirst	βIV	CI-LIV	CI-UIV	PIV	PWH	βIV	CI-LIV	CI-UIV	PIV	PWH	βIV	CI-LIV	CI-UIV	PIV	PWH	βIV	CI-LIV	CI-UIV	PIV	PWH	βIV	CI-LIV	CI-UIV	PIV	PWH
rs2815752	NEGR1	4.26343	0.0966341	-0.8393	1.03257	0.83964	0.840169	0.504437	-0.308394	1.31727	0.223911	0.973591	0.335418	-0.450821	1.12166	0.403114	0.503355	0.727279	-0.22803	1.68258	0.13574	0.69486	0.460606	-0.37434	1.29555	0.279641	0.988012
rs1514175	TNNI3K	11.9009	0.491447	-0.0918374	1.07473	0.0987232	0.293074	1.04977	0.468318	1.63123	0.000405816	0.0242155	1.15684	0.605131	1.70854	4.02198e-05	0.0131393	0.7551	0.276856	1.23334	0.001984	0.363669	0.735764	0.212827	1.2587	0.005842	0.291688
rs1555543	PTBP2	0.0155849	14.2634	-207.184	235.711	0.899546	0.0733291	6.56375	-89.7244	102.852	0.893719	0.37575	12.5973	-176.31	201.504	0.896017	0.0570223	-3.94319	-34.304	26.4177	0.799079	0.11185	3.51281	-46.2584	53.2841	0.889983	0.665443
rs543874	SEC16B	14.7213	0.050074	-0.456976	0.557124	0.84653	0.577626	0.548991	0.110168	0.987815	0.0142383	0.793916	0.455842	0.0470736	0.86461	0.0288839	0.511195	0.442906	0.026803	0.859009	0.037019	0.641981	0.688235	0.224451	1.15202	0.003647	0.334379
rs2867125	TMEM18	12.063	0.339581	-0.220808	0.899971	0.235011	0.60247	0.388644	-0.0983102	0.875598	0.117815	0.67876	0.506403	0.0588845	0.953921	0.0266076	0.710064	0.260262	-0.24222	0.762742	0.310083	0.247521	0.243467	-0.26907	0.756001	0.351879	0.377268
rs713586	ADCY3	25.549	-0.00995859	-0.399285	0.379368	0.960018	0.296978	0.223835	-0.124639	0.572309	0.208108	0.114997	0.429748	0.117268	0.742228	0.00705075	0.30162	0.255436	-0.17743	0.688298	0.247505	0.171121	0.172872	-0.1875	0.533248	0.347164	0.090848
rs887912	LINC01122	0.376099	1.4776	-3.68954	6.64475	0.57518	0.421759	1.40256	-2.59434	5.39946	0.491626	0.513556	0.893797	-1.80339	3.59099	0.516047	0.813468	-0.03895	-1.50866	1.43077	0.958581	0.345685	1.57732	-2.94916	6.1038	0.49465	0.438711
rs2890652	LRP1B	0.586667	-1.45216	-6.35255	3.44824	0.561396	0.19911	1.34389	-1.74862	4.43639	0.394405	0.445192	-0.491598	-3.91703	2.93384	0.778505	0.292597	-0.55778	-3.72509	2.60953	0.72999	0.259541	0.025853	-2.49145	2.54315	0.983941	0.700786
rs13078807	CADM2	7.2121	-0.40768	-1.24752	0.432159	0.341436	0.100382	0.156265	-0.514817	0.827347	0.64813	0.294016	0.454501	-0.129255	1.03826	0.127073	0.642357	0.211162	-0.67813	1.10046	0.641676	0.434306	0.439333	-0.20311	1.08177	0.180198	0.932652
rs9816226	ETV5	3.57005	0.377626	-0.65823	1.41348	0.474942	0.721377	0.67272	-0.235232	1.58067	0.146513	0.687861	1.0777	0.116813	2.03859	0.0279763	0.242742	0.81829	-0.11479	1.75137	0.085715	0.538685	0.83546	-0.15376	1.82468	0.09792	0.428522
rs10938397	GNPDA2	4.76106	0.200577	-0.680972	1.08212	0.655655	0.985595	0.236028	-0.566423	1.03848	0.564308	0.516185	0.156404	-0.651873	0.96468	0.704512	0.228926	0.7611	-0.18013	1.70233	0.113071	0.634937	0.423106	-0.368	1.21421	0.294573	0.91326
rs13107325	SLC39A8	9.71646	-0.556609	-1.33338	0.220163	0.160246	0.0172826	0.332067	-0.215747	0.87988	0.234861	0.563442	0.451742	-0.0516079	0.955092	0.0786343	0.582345	0.423507	-0.02622	0.873231	0.065005	0.605261	0.199031	-0.37945	0.777508	0.50012	0.342136
rs2112347	POC5	2.25711	1.42553	-0.630486	3.48155	0.174226	0.0589451	1.70338	-0.233387	3.64015	0.0848064	0.0332638	1.5654	-0.069767	3.20057	0.0606645	0.0629939	1.56012	-0.30948	3.42973	0.102014	0.090541	1.37799	-0.27406	3.03005	0.102146	0.119564
rs4836133	ZNF608	0.197228	-6.40705	-35.8532	23.0391	0.669791	0.00280165	-1.66986	-11.9262	8.58644	0.749658	0.262275	-0.287801	-5.4951	4.9195	0.913742	0.62039	2.9619	-6.89027	12.8141	0.555737	0.137574	-3.08633	-19.2415	13.0689	0.708094	0.072678
rs206936	C6orf106	0.0367164	2.21427	-20.7717	25.2002	0.850252	0.692925	-0.668697	-15.409	14.0717	0.929154	0.795217	-0.55145	-14.7428	13.6399	0.939294	0.781139	8.4934	-111.301	128.288	0.889488	0.210197	-1.97344	-28.5066	24.5597	0.884104	0.594868
rs987237	TFAP2B	9.13931	0.411663	-0.24055	1.06388	0.21611	0.499366	0.375561	-0.184797	0.93592	0.189038	0.684232	0.461454	-0.0564597	0.979367	0.0808175	0.61982	0.494642	0.014625	0.974658	0.04348	0.850206	0.281382	-0.30171	0.864477	0.344288	0.523366
rs10968576	LINGO2	0.0192737	7.16395	-92.2274	106.555	0.887662	0.323852	0.174782	-12.7049	13.0544	0.978782	0.959134	0.651624	-10.5009	11.8042	0.908832	0.991436	-7.58199	-218.931	203.767	0.943948	0.45886	2.23559	-25.648	30.1192	0.87514	0.780075
rs4929949	TRIM66	1.37202	0.789855	-1.13219	2.71191	0.420605	0.475679	0.510457	-0.922192	1.94311	0.484995	0.978446	0.385038	-0.977238	1.74731	0.579623	0.759722	1.41579	-1.36527	4.19684	0.318442	0.370302	0.987238	-0.72242	2.69689	0.257779	0.488316
rs10767664	BDNF	6.99934	-0.389387	-1.23488	0.456105	0.366753	0.116593	0.118969	-0.572765	0.810703	0.736064	0.250536	0.399572	-0.201258	1.0004	0.192482	0.520876	0.52966	0.028481	1.03084	0.038387	0.96531	0.253842	-0.41683	0.924518	0.458228	0.521305
rs3817334	MTCH2	1.76121	0.488165	-1.02519	2.00152	0.527265	0.689149	0.41682	-0.852078	1.68572	0.519715	0.908791	-0.271316	-1.9961	1.45347	0.757857	0.146378	0.973702	-0.3106	2.25801	0.137366	0.456149	0.085367	-1.33042	1.50115	0.90593	0.564634
rs7138803	BCDIN3D	21.9732	-0.0303264	-0.451802	0.39115	0.887856	0.28709	0.457053	0.0981737	0.815933	0.0125865	0.853754	0.845718	0.498842	1.19259	1.81372e-06	0.129119	0.593665	0.265304	0.922026	0.000399	0.751054	0.539794	0.17014	0.909449	0.004226	0.697997
rs4771122	MTIF3	1.30386	0.106365	-1.58403	1.79676	0.901853	0.920182	0.307858	-1.19451	1.81023	0.687976	0.807286	1.14091	-0.508382	2.79021	0.175215	0.425122	0.765151	-0.3676	1.8979	0.185603	0.68753	0.720604	-0.85026	2.29147	0.368643	0.741921
rs11847697	PRKD1	6.3794	0.343751	-0.426914	1.11442	0.382033	0.696905	0.694454	0.011342	1.37757	0.0463676	0.54771	0.838764	0.197596	1.47993	0.0103755	0.426414	0.533219	-0.16338	1.22982	0.133618	0.983045	0.633028	-0.06172	1.32778	0.074184	0.633452
rs10150332	NRXN3	0.0116133	-12.8763	-251.232	225.479	0.915682	0.151095	-3.77142	-82.8359	75.293	0.925517	0.591545	-1.89214	-49.2665	45.4822	0.937607	0.734106	0.426087	-4.04621	4.89838	0.851881	0.959542	-4.94417	-104.65	94.7616	0.922579	0.507229
rs2241423	MAP2K5	1.91613	-0.367638	-1.9673	1.23202	0.652409	0.429356	-0.121561	-1.61181	1.36869	0.872985	0.322082	1.17738	-0.213429	2.56819	0.0971368	0.302555	-0.40012	-1.9576	1.15735	0.614621	0.073432	0.034928	-1.35243	1.42229	0.960648	0.496393
rs12444979	GPRC5B	8.4519	0.0906189	-0.574788	0.756026	0.789542	0.762817	0.70595	0.11051	1.30139	0.0201786	0.464751	0.819755	0.266324	1.37319	0.00370983	0.397937	0.578602	-0.04875	1.20595	0.07073	0.905754	0.324113	-0.2769	0.925124	0.290574	0.636629
rs7359397	ATP2A1	2.03805	-0.290912	-1.79256	1.21073	0.704183	0.481811	0.369972	-0.816901	1.55684	0.541253	0.840407	0.70296	-0.3895	1.79542	0.207304	0.838813	0.987448	-0.59579	2.57069	0.221622	0.530054	0.196029	-1.06734	1.45939	0.761052	0.65999
rs1558902	FTO	38.583	0.0632493	-0.250095	0.376594	0.692399	0.4133	0.568538	0.29637	0.840705	4.30013e-05	0.572241	0.64967	0.399534	0.899807	3.69577e-07	0.642043	0.476058	0.206641	0.745475	0.000539	0.635375	0.538297	0.258932	0.817662	0.000161	0.61454
rs571312	MC4R	22.9116	0.547531	0.119431	0.975631	0.0122147	0.0831596	0.78469	0.413336	1.15604	3.50494e-05	0.100149	0.615677	0.292305	0.93905	0.000192274	0.879464	0.808058	0.462827	1.15329	4.62e-06	0.109868	0.593061	0.228568	0.957554	0.001436	0.492596
rs29941	KCTD15	0.192048	-2.18794	-13.7028	9.32694	0.709601	0.287621	2.90552	-8.55298	14.364	0.61922	0.216312	1.63995	-4.22777	7.50767	0.583864	0.559407	-2.29105	-20.7907	16.2086	0.808228	0.286281	0.831002	-3.425	5.08701	0.701965	0.856052
rs2287019	QPCTL	0.57675	-1.9564	-8.05299	4.1402	0.529408	0.0961847	-1.57533	-7.34708	4.19642	0.592708	0.0667527	-1.18017	-6.18239	3.82206	0.643806	0.0877229	4.89434	-30.641	40.4297	0.787212	0.19992	-0.32952	-3.39149	2.73245	0.832952	0.491498
rs3810291	ZC3H4	3.52554	0.379989	-0.662842	1.42282	0.475151	0.719662	0.39904	-0.49975	1.29783	0.384245	0.840627	-0.0704083	-1.14417	1.00335	0.897744	0.115011	0.730449	-0.36042	1.82132	0.189458	0.726626	0.090704	-0.90793	1.08934	0.858714	0.421672
BMI ALLELE-SCORE		133.893	-0.0242518	-0.19658	0.148076	0.782693	0.0105642	0.461232	0.31433	0.608134	8.13222e-10	0.690234	0.545843	0.410514	0.681171	3.23356e-15	0.509741	0.47877	0.325594	0.631945	9.83e-10	0.420056	0.390534	0.23914	0.541927	4.43e-07	0.314265
Body Mass Index Associated Snps
(BMI) = body mass index; BMD = DXA derived bone mineral density; SK = Skull, UL = upper-limbs, LL = lower limbs, SP = spine, PE = pelvis; RSID = snp identifier; (GENE) = closest gene; (Ffirst)= F-statistic as per first stage regression; (βIV) = estimates of causal effect size expressed as adjusted SD per copy of the effect allele / per unit of the allele score (as estimated by IV regression); (CI…

## Sheet: Suppl-Table-5
EXPOSURE: FAT MASS			SK-BMD					UL-BMD					LL-BMD					SP-BMD					PE-BMD
RSID	GENE	Ffirst	βIV	CI-LIV	CI-UIV	PIV	PWH	βIV	CI-LIV	CI-UIV	PIV	PWH	βIV	CI-LIV	CI-UIV	PIV	PWH	βIV	CI-LIV	CI-UIV	PIV	PWH	βIV	CI-LIV	CI-UIV	PIV	PWH
rs2815752	NEGR1	4.85379	0.094301	-0.820377	1.00898	0.839872	0.835297	0.492258	-0.324867	1.30938	0.237762	0.941473	0.32732	-0.455675	1.11031	0.412633	0.497014	0.60271	-0.19134	1.39675	0.136909	0.856677	0.449485	-0.38048	1.27945	0.28853	0.994088
rs1514175	TNNI3K	11.3855	0.52311	-0.10242	1.14864	0.101263	0.273248	1.11741	0.461603	1.77321	0.000845099	0.0158785	1.23137	0.615266	1.84747	9.07017e-05	0.00963429	0.781822	0.271167	1.29248	0.002709	0.313982	0.783167	0.207865	1.35847	0.007651	0.231703
rs1555543	PTBP2	0.254355	3.67609	-10.4402	17.7924	0.60979	0.0858013	1.69167	-4.27206	7.65541	0.578259	0.499054	3.2467	-7.59557	14.089	0.557291	0.110523	5.04727	-32.5798	42.6743	0.792634	0.221945	0.905356	-3.12317	4.93388	0.659611	0.806593
rs543874	SEC16B	15.1396	0.0514124	-0.469482	0.572307	0.846615	0.595915	0.563665	0.0979458	1.02938	0.0177202	0.665431	0.468026	0.0397522	0.896299	0.0322487	0.583441	0.488496	0.021031	0.955961	0.040608	0.862113	0.706631	0.219091	1.19417	0.004518	0.289241
rs2867125	TMEM18	10.3503	0.381634	-0.253048	1.01632	0.238641	0.54866	0.436772	-0.122987	0.996531	0.126243	0.930427	0.569114	0.0563401	1.08189	0.0296515	0.946896	0.304854	-0.28452	0.894232	0.310742	0.439798	0.273617	-0.30542	0.852657	0.354409	0.536904
rs713586	ADCY3	26.4132	-0.0101984	-0.408852	0.388455	0.960013	0.312542	0.229225	-0.132667	0.591118	0.214493	0.192951	0.440097	0.113845	0.766349	0.00822044	0.370762	0.251481	-0.18128	0.684247	0.254793	0.185549	0.177035	-0.19473	0.548797	0.350685	0.128807
rs887912	LINC01122	0.201103	2.10385	-7.37785	11.5855	0.663662	0.401819	1.997	-5.82042	9.81441	0.616616	0.45309	1.27261	-3.47002	6.01524	0.598962	0.714415	-0.04968	-1.9309	1.83154	0.958723	0.470781	2.24583	-6.58802	11.0797	0.618307	0.388537
rs2890652	LRP1B	0.607572	-1.48571	-6.42472	3.4533	0.555498	0.201528	1.37494	-1.88049	4.63036	0.407825	0.437914	-0.502957	-3.96339	2.95747	0.775754	0.312467	-0.4222	-2.59479	1.7504	0.703314	0.207643	0.02645	-2.55172	2.60462	0.983958	0.721702
rs13078807	CADM2	5.0868	-0.505315	-1.58127	0.570637	0.357361	0.124878	0.193689	-0.637406	1.02478	0.647852	0.51013	0.563349	-0.167844	1.29454	0.131089	0.950439	0.291663	-0.91942	1.50274	0.63694	0.689813	0.544548	-0.27013	1.35922	0.190225	0.824075
rs9816226	ETV5	6.06713	0.301671	-0.517687	1.12103	0.470561	0.789691	0.53741	-0.195619	1.27044	0.1508	0.83892	0.860937	0.156853	1.56502	0.0165831	0.421433	0.681698	-0.08461	1.448	0.081308	0.693357	0.667417	-0.09446	1.42929	0.086044	0.57051
rs10938397	GNPDA2	5.54156	0.193585	-0.658724	1.04589	0.656218	0.995016	0.2278	-0.561004	1.0166	0.571404	0.548545	0.150951	-0.637778	0.939681	0.707595	0.222622	0.756848	-0.19989	1.71358	0.121102	0.631073	0.408357	-0.36932	1.18603	0.303445	0.911038
rs13107325	SLC39A8	5.19258	-0.792405	-2.01354	0.428727	0.203487	0.0285144	0.47274	-0.316924	1.2624	0.240709	0.978084	0.643113	-0.0819636	1.36819	0.0821981	0.878102	0.563724	-0.044	1.17145	0.069125	0.912787	0.283347	-0.53222	1.09892	0.495942	0.679169
rs2112347	POC5	2.97025	1.29393	-0.417543	3.00539	0.138455	0.0631539	1.54612	-0.0698381	3.16209	0.0608129	0.0416501	1.42088	0.0735073	2.76825	0.0387936	0.0871767	1.45206	-0.17218	3.07631	0.079813	0.108287	1.25077	-0.14551	2.64706	0.079196	0.140189
rs4836133	ZNF608	0.234948	6.11196	-18.1856	30.4095	0.622018	0.00501921	1.59295	-4.29703	7.48293	0.596084	0.550154	0.274546	-3.35137	3.90046	0.88203	0.857269	1.40648	-0.77962	3.59259	0.207382	0.269067	2.94419	-7.81327	13.7017	0.591692	0.195307
rs206936	C6orf106	0.284209	-0.828657	-6.13901	4.48169	0.759736	0.595306	0.25025	-3.21164	3.71214	0.887338	0.902248	0.206372	-3.18574	3.59848	0.905088	0.809527	1.8901	-3.30239	7.08258	0.475614	0.347192	0.73853	-2.84738	4.32444	0.686478	0.870179
rs987237	TFAP2B	6.69873	0.500523	-0.309495	1.31054	0.225915	0.433492	0.456628	-0.238677	1.15193	0.198093	0.98864	0.56106	-0.0762619	1.19838	0.0845084	0.937531	0.548881	0.003877	1.09388	0.048457	0.945267	0.34212	-0.36943	1.05367	0.346049	0.759101
rs10968576	LINGO2	0.0985084	3.29932	-17.1367	23.7353	0.751689	0.340355	0.080495	-6.12426	6.28525	0.979715	0.896276	0.300102	-5.24605	5.84626	0.915544	0.914855	-8.54577	-263.698	246.607	0.947664	0.473563	1.02959	-5.81816	7.87734	0.768243	0.846044
rs4929949	TRIM66	0.630595	1.21295	-2.35668	4.78258	0.505446	0.427665	0.783889	-1.61653	3.18431	0.522167	0.780385	0.591288	-1.48379	2.66637	0.576537	0.996407	2.06457	-3.65126	7.7804	0.47902	0.292908	1.51606	-1.97505	5.00718	0.39473	0.365192
rs10767664	BDNF	8.52376	-0.367435	-1.15054	0.415666	0.357812	0.111137	0.112262	-0.547413	0.771937	0.738738	0.266274	0.377045	-0.205053	0.959144	0.204306	0.466987	0.573117	0.016903	1.12933	0.043496	0.878464	0.239532	-0.40314	0.882201	0.465114	0.50472
rs3817334	MTCH2	0.549041	0.910211	-2.39822	4.21864	0.589757	0.602442	0.777185	-1.7895	3.34387	0.552892	0.798916	-0.505885	-4.15221	3.14044	0.785693	0.335673	1.89955	-2.28823	6.08732	0.37404	0.238212	0.159172	-2.42678	2.74513	0.90398	0.815648
rs7138803	BCDIN3D	27.5576	-0.0282098	-0.419896	0.363477	0.88775	0.261027	0.425154	0.0813955	0.768911	0.0153824	0.834508	0.786692	0.463191	1.11019	1.92779e-06	0.211349	0.591146	0.256037	0.926255	0.000551	0.718354	0.50212	0.152554	0.851686	0.004891	0.780542
rs4771122	MTIF3	2.65061	0.0776818	-1.16185	1.31722	0.902246	0.857085	0.224839	-0.916274	1.36595	0.699378	0.67436	0.833247	-0.221762	1.88826	0.121688	0.632827	0.647389	-0.30882	1.6036	0.184591	0.807884	0.526281	-0.60009	1.65266	0.359834	0.897686
rs11847697	PRKD1	5.77383	0.376182	-0.472408	1.22477	0.384965	0.663448	0.759974	-0.0274533	1.5474	0.0585955	0.434757	0.917899	0.180423	1.65537	0.014742	0.343602	0.653631	-0.22967	1.53693	0.147036	0.78141	0.692753	-0.09311	1.47862	0.084093	0.536116
rs10150332	NRXN3	0.414825	-2.24324	-10.2785	5.79207	0.584286	0.125463	-0.657036	-5.06019	3.74612	0.769943	0.432354	-0.329638	-4.11363	3.45435	0.864435	0.482796	0.149703	-1.58531	1.88472	0.865716	0.640386	-0.86135	-5.76467	4.04198	0.730636	0.364167
rs2241423	MAP2K5	1.92398	-0.381993	-2.03919	1.27521	0.651445	0.437426	-0.126307	-1.66649	1.41388	0.87231	0.374135	1.22335	-0.267166	2.71387	0.107753	0.29342	-0.35118	-1.65727	0.954911	0.598225	0.062279	0.036291	-1.40697	1.47955	0.960695	0.535779
rs12444979	GPRC5B	9.15891	0.0906412	-0.575726	0.757008	0.789788	0.766903	0.706124	0.0906152	1.32163	0.0245853	0.420151	0.819957	0.254414	1.3855	0.00450518	0.400763	0.596637	-0.06733	1.2606	0.078273	0.843093	0.324193	-0.28595	0.934341	0.297739	0.67686
rs7359397	ATP2A1	3.10371	-0.245468	-1.48328	0.992347	0.697532	0.452507	0.312177	-0.722402	1.34676	0.554274	0.774113	0.593148	-0.342428	1.52873	0.21407	0.98892	1.03164	-0.68308	2.74637	0.238391	0.509857	0.165406	-0.92043	1.25124	0.765286	0.587436
rs1558902	FTO	36.8564	0.0673672	-0.266516	0.40125	0.69252	0.463719	0.605553	0.304645	0.90646	8.10922e-05	0.341178	0.691968	0.417469	0.966466	8.02485e-07	0.44642	0.491781	0.20724	0.776322	0.000712	0.792279	0.573344	0.26871	0.877977	0.000228	0.431951
rs571312	MC4R	16.3284	0.674862	0.125019	1.22471	0.0161803	0.0559311	0.967173	0.458253	1.47609	0.000197534	0.0259912	0.758855	0.341963	1.17575	0.000363416	0.407523	0.934526	0.506525	1.36253	1.91e-05	0.041139	0.73098	0.258222	1.20374	0.002453	0.227767
rs29941	KCTD15	0.0650879	3.91297	-25.7426	33.5685	0.795945	0.353393	-5.19631	-49.2314	38.8388	0.817104	0.11569	-2.93293	-30.7317	24.8658	0.836184	0.285536	1.25545	-2.51993	5.03083	0.514591	0.626488	-1.48619	-18.0143	15.0419	0.860114	0.595854
rs2287019	QPCTL	0.162754	-3.83433	-24.012	16.3433	0.709574	0.112485	-3.08748	-20.8974	14.7225	0.734041	0.118661	-2.313	-16.98	12.354	0.757267	0.164115	1.36779	-1.2543	3.98988	0.30665	0.388843	-0.64583	-7.64615	6.35449	0.856515	0.634671
rs3810291	ZC3H4	3.29742	0.409081	-0.720429	1.53859	0.477829	0.698584	0.42959	-0.561701	1.42088	0.39571	0.949377	-0.0757987	-1.23132	1.07972	0.897705	0.152557	0.637615	-0.32047	1.5957	0.192175	0.824158	0.097649	-0.97964	1.17494	0.858999	0.489461
BMI ALLELE-SCORE		120.176	-0.0266182	-0.215772	0.162535	0.782704	0.0197761	0.506237	0.340113	0.672362	2.4885e-09	0.594506	0.599105	0.447063	0.751146	1.35289e-14	0.869672	0.523172	0.352156	0.694188	2.19e-09	0.938563	0.428641	0.259956	0.597326	6.55e-07	0.778035
Body Mass Index Associated Snps
(FAT MASS) = DXA derived total body fat mass; BMD = DXA derived bone mineral density; SK = Skull, UL = upper-limbs, LL = lower limbs, SP = spine, PE = pelvis; RSID = snp identifier; (GENE) = closest gene; (Ffirst)= F-statistic as per first stage regression; (βIV) = estimates of causal effect size expressed as adjusted SD per copy of the effect allele / per unit of the allele score (as estimated b…

## Sheet: Suppl-Table-6
	BMI				FAT MASS
TRAIT	β0	CI-L	CI-U	P	β0	CI-L	CI-U	P
SK-BMD	-0.00207	-0.01731	-0.11406	0.791749	0.011275	-0.00377	-0.29423	0.152187
UL-BMD	-0.00043	-0.01116	0.333549	0.937653	-0.00268	-0.01388	0.371775	0.642747
LL-BMD	-0.00057	-0.01129	0.436587	0.918287	-0.00527	-0.01541	0.548099	0.316404
SP-BMD*	-0.0029	-0.0155	0.402046	0.655109	0.009024	-0.00264	0.287863	0.139953
PE-BMD	-0.00238	-0.01134	0.335546	0.605976	0.001509	-0.00728	0.30961	0.738744
* Sample size 4223, whereas all other analyses involved 5221 individuals
(BMI) = body mass index; (FAT MASS) = DXA derived total body fat mass; SK = Skull, UL = upper-limbs, LL = lower limbs, SP = spine, PE = pelvis; (β0) = y-intercept term as estimated by MR Egger regression; (CI-L) = lower limit of the 95% confidence interval for β0; (CI-U) = upper limit of the 95% confidence interval for β0; (P) = P-value.

## Sheet: Suppl-Table-7
EXPOSURE: SK-BMD			BMI					FAT MASS					LEAN MASS
RSID	GENE	Ffirst	βIV	CI-LIV	CI-UIV	PIV	PWH	βIV	CI-LIV	CI-UIV	PIV	PWH	βIV	CI-LIV	CI-UIV	PIV	PWH
rs17482952	WLS	18.0073	-0.24049	-0.73691	0.25593	0.34241	0.0611768	-0.17919	-0.646101	0.287721	0.45197	0.110339	0.222059	-0.201182	0.645299	0.303847	0.998652
rs12407028	WLS	0.536078	0.566534	-2.24561	3.37868	0.692966	0.780351	0.26248	-2.27657	2.80153	0.839443	0.946685	-0.928587	-4.86453	3.00735	0.64381	0.35697
rs7521902	WNT4	29.0242	-0.225702	-0.614982	0.163579	0.255853	0.0216795	-0.246253	-0.623723	0.131217	0.201082	0.0159541	-0.208907	-0.577869	0.160055	0.267163	0.0110644
rs6426749	ZBTB40	12.788	0.204103	-0.334621	0.742827	0.457782	0.966584	0.104505	-0.415294	0.624304	0.693561	0.786069	-0.0584552	-0.583573	0.466663	0.827298	0.272244
rs479336	DNM3	0.538485	0.369242	-2.29493	3.03341	0.785908	0.894965	1.73662	-3.13543	6.60868	0.48482	0.225422	1.69528	-2.93586	6.32642	0.473118	0.237442
rs7584262	PKDCC	3.03565	-0.601759	-2.02272	0.819202	0.406565	0.158593	-0.168474	-1.29985	0.9629	0.770405	0.524951	-0.091897	-1.18032	0.996526	0.868571	0.549449
rs17040773	ANAPC1	0.0529445	2.42368	-18.339	23.1863	0.81904	0.601051	2.33794	-17.7568	22.4326	0.819628	0.598499	0.714595	-8.13373	9.56292	0.874236	0.90149
rs1346004	GALNT3	1.50841	0.415312	-1.19129	2.02192	0.612418	0.780552	0.407645	-1.14447	1.95976	0.60674	0.763486	1.18003	-0.933679	3.29373	0.273919	0.198588
rs430727	CTNNB1	1.43272	-0.780003	-3.04308	1.48307	0.499368	0.235687	-0.613254	-2.62923	1.40272	0.551057	0.317135	-0.203099	-1.85535	1.44916	0.809624	0.577724
rs1026364	KIAA2018	2.26612	-0.236939	-1.63235	1.15847	0.739299	0.510142	-0.504783	-2.02116	1.0116	0.514142	0.277809	-0.645396	-2.28746	0.996668	0.441131	0.153286
rs3755955	IDUA	1.28408	0.238653	-1.46132	1.93862	0.78321	0.95761	0.307197	-1.3423	1.9567	0.715114	0.875138	1.25953	-1.13266	3.65172	0.302141	0.198924
rs6532023	MEPE	6.97008	0.0624756	-0.673156	0.798107	0.867805	0.726402	0.131852	-0.570585	0.834289	0.712965	0.901352	0.0622159	-0.627698	0.75213	0.859713	0.643864
rs1366594	MEF2C	4.66721	-0.134922	-1.07419	0.804351	0.778308	0.471088	-0.106607	-1.00149	0.788279	0.815391	0.51777	0.468095	-0.391615	1.3278	0.285948	0.561838
rs9466056	CDKAL1	0.159927	3.27702	-12.5872	19.1412	0.685594	0.208953	2.60631	-10.1719	15.3845	0.689346	0.303568	-0.0537228	-4.73697	4.62953	0.982063	0.903926
rs13204965	RSPO3	6.17721	-0.231593	-1.0754	0.612214	0.590644	0.282867	-0.0842796	-0.857381	0.688822	0.830816	0.493123	0.675707	-0.129861	1.48127	0.100235	0.218152
rs4869742	CCDC170	1.09382	0.286424	-1.56179	2.13464	0.761337	0.920388	0.33276	-1.46162	2.12714	0.716271	0.862392	0.31104	-1.41148	2.03356	0.723416	0.919312
rs7751941	CCDC170	0.3648	-0.769242	-5.22916	3.69068	0.735338	0.554037	-0.482785	-4.22018	3.25461	0.800138	0.673504	0.710102	-2.654	4.0742	0.679101	0.747492
rs6959212	STARD3NL	3.00353	0.164049	-0.946914	1.27501	0.772275	0.959803	0.270275	-0.803493	1.34404	0.621796	0.862978	1.20373	-0.313904	2.72136	0.120109	0.0630057
rs4727338	SHFM1	0.73895	-0.329636	-2.86504	2.20577	0.798871	0.647488	-0.595036	-3.37549	2.18542	0.674908	0.482783	0.472087	-1.69007	2.63425	0.668713	0.814536
rs3801387	WNT16	13.834	-0.160889	-0.711423	0.389646	0.566817	0.180485	-0.102723	-0.62238	0.416933	0.698449	0.272079	-0.0630063	-0.568644	0.442632	0.807065	0.245871
rs7812088	ABCF2	9.33198	0.129274	-0.502425	0.760972	0.688366	0.843794	0.289228	-0.321639	0.900094	0.353458	0.714737	-0.433808	-1.15677	0.289155	0.239624	0.0284068
rs2062377	TNFRSF11B	27.2857	0.155828	-0.213724	0.525381	0.408585	0.844886	0.100286	-0.256182	0.456755	0.581382	0.674635	-0.0446828	-0.403188	0.313822	0.807021	0.127214
rs7851693	FUBP3	10.521	-0.148095	-0.776605	0.480416	0.644228	0.260317	0.181274	-0.390038	0.752585	0.534045	0.98611	-0.00497933	-0.575135	0.565176	0.986344	0.420111
rs1373004	MBL2	0.951668	-0.610669	-3.15931	1.93797	0.638647	0.424771	-0.0163912	-1.95326	1.92048	0.986767	0.842348	0.166205	-1.67533	2.00774	0.859599	0.952201
rs7084921	CPN1	1.18741	0.0570947	-1.72551	1.8397	0.949948	0.880451	0.305397	-1.40948	2.02027	0.72707	0.881531	-0.773142	-3.20524	1.65896	0.533276	0.235691
rs7932354	ARHGAP1	0.603626	0.4434	-2.1127	2.9995	0.733879	0.84268	0.394336	-2.05125	2.83992	0.75199	0.85762	1.80786	-2.80999	6.42572	0.442929	0.178155
rs163879	DCDC5	0.0401819	-8.60878	-95.1991	77.9816	0.845511	0.0722936	-8.94732	-98.6306	80.736	0.84498	0.052825	-7.44085	-82.9015	68.0198	0.84676	0.0931074
rs7108738	SOX6	1.67735	1.09907	-0.92332	3.12145	0.286861	0.231761	0.712684	-0.931432	2.3568	0.395588	0.462011	-0.254899	-1.81664	1.30685	0.749061	0.49923
rs3736228	LRP5	25.6107	0.0524209	-0.332564	0.437406	0.789575	0.469937	0.0175897	-0.354245	0.389424	0.926132	0.395462	0.180779	-0.174743	0.536301	0.318994	0.817823
rs7953528	KLHDC5	0.126038	3.52466	-15.6527	22.702	0.718692	0.22822	2.71294	-12.2312	17.6571	0.721998	0.340391	0.481517	-4.76747	5.7305	0.857318	0.919917
rs2887571	ERC1	0.333898	3.16575	-7.45462	13.7861	0.55909	0.0800992	1.84767	-4.66452	8.35985	0.578173	0.306555	0.648592	-2.77453	4.07171	0.710383	0.787806
rs2016266	SP7	12.3297	0.0649561	-0.488247	0.618159	0.817996	0.648014	0.368995	-0.16972	0.90771	0.179497	0.473595	0.645982	0.0826307	1.20933	0.0246532	0.103993
rs736825	HOXC6	0.391848	-3.51782	-15.5355	8.49985	0.56618	0.0179648	-2.28583	-10.5427	5.97101	0.58743	0.102747	-1.78632	-8.69752	5.12488	0.612466	0.169287
rs1053051	C12orf23	3.24063	-0.0519767	-1.15378	1.04983	0.926336	0.653828	-0.0916225	-1.16085	0.977608	0.866629	0.60978	-0.0972088	-1.15256	0.958142	0.856741	0.529402
rs9533090	AKAP11	11.0096	0.336534	-0.250141	0.923209	0.260941	0.626656	0.371236	-0.199055	0.941528	0.202063	0.493303	0.0723564	-0.475797	0.62051	0.795865	0.586271
rs1286083	RPS6KA5	0.570484	1.22211	-2.46941	4.91364	0.516455	0.428339	1.97351	-3.29547	7.24248	0.462915	0.150664	0.945883	-2.08071	3.97247	0.54021	0.550332
rs11623869	MARK3	2.24974	-0.367503	-1.84468	1.10968	0.625844	0.392156	-0.273907	-1.6414	1.09359	0.694647	0.474795	0.916964	-0.584214	2.41814	0.231281	0.254824
rs4985155	NTAN1	0.598242	-2.50248	-9.7712	4.76624	0.499847	0.0336996	-2.53598	-9.81395	4.74199	0.494674	0.0263375	-4.03976	-15.0868	7.00729	0.473571	0.000311577
rs9921222	AXIN1	13.0192	0.0487607	-0.490835	0.588357	0.859427	0.597057	0.181459	-0.332246	0.695164	0.488761	0.983984	0.113163	-0.387896	0.614221	0.658036	0.666538
rs13336428	PTX4	3.35257	-0.275806	-1.44047	0.888858	0.642565	0.382343	0.0603812	-0.958561	1.07932	0.907542	0.822371	-0.236157	-1.33187	0.859553	0.672729	0.358729
rs1566045	SALL1	1.52405	-1.14739	-3.78497	1.49019	0.39391	0.0919576	-0.515153	-2.37375	1.34344	0.586982	0.36624	-0.475221	-2.30196	1.35152	0.610159	0.3465
rs10048146	FOXL1	0.829223	1.08923	-1.77256	3.95101	0.455711	0.405608	1.47503	-1.9818	4.93187	0.403015	0.210524	1.00928	-1.58802	3.60659	0.446321	0.433514
rs4790881	SMG6	10.6128	-0.0557899	-0.66562	0.55404	0.857704	0.409813	-0.129851	-0.7278	0.468099	0.670398	0.29119	0.44907	-0.118509	1.01665	0.121028	0.419638
rs4792909	SOST	11.8081	-0.248418	-0.862928	0.366093	0.42821	0.12265	-0.143881	-0.713344	0.425581	0.620474	0.244252	-0.0221405	-0.562839	0.518558	0.936036	0.35831
rs227584	C17orf53	1.57406	0.366621	-1.19107	1.92431	0.644602	0.824021	0.0419979	-1.44858	1.53257	0.955963	0.858533	0.69135	-0.914782	2.29748	0.398901	0.52019
rs7217932	SOX9	2.03256	0.719043	-0.812608	2.25069	0.357554	0.444585	0.736001	-0.773705	2.24571	0.339365	0.398178	0.0400877	-1.2425	1.32268	0.951155	0.776312
rs4796995	FAM210A	0.350954	1.93056	-4.67342	8.53455	0.566694	0.294298	2.54358	-5.88938	10.9765	0.554431	0.137598	2.50624	-5.63349	10.646	0.546217	0.139153
rs884205	TNFRSF11A	14.753	0.255628	-0.247031	0.758286	0.318936	0.80524	0.325641	-0.163011	0.814293	0.191565	0.543437	-0.220649	-0.740045	0.298747	0.405093	0.0628278
rs3790160	JAG1	1.29915	0.256242	-1.43553	1.94801	0.766583	0.941104	-0.750799	-3.02679	1.52519	0.517953	0.263323	1.24285	-1.11399	3.5997	0.301389	0.2036
FN-BMD ALLELE-SCORE		123.381	-0.103355	-0.286397	0.0796864	0.268474	0.000807674	-0.0385484	-0.211472	0.134375	0.662189	0.0115392	0.0500441	-0.116141	0.216229	0.555073	0.0363268
Femoral Neck BMD Associated Snps
SK-BMD = DXA derived bone mineral density of the skull; BMI = body mass index; FAT MASS = DXA derived total body fat mass; LEAN MASS = DXA derived total body lean mass; RSID = snp identifier; (GENE) = closest gene; (Ffirst)= F-statistic as per first stage regression; (βIV) = estimates of causal effect size expressed as adjusted SD per copy of the effect allele / per unit of the allele score (as e…

## Sheet: Suppl-Table-8
EXPOSURE: UL-BMD			BMI					FAT MASS					LEAN MASS
RSID	GENE	Ffirst	βIV	CI-LIV	CI-UIV	PIV	PWH	βIV	CI-LIV	CI-UIV	PIV	PWH	βIV	CI-LIV	CI-UIV	PIV	PWH
rs17482952	WLS	1.08538	-0.990942	-4.25448	2.2726	0.551786	0.0764981	-0.738355	-3.49019	2.01348	0.598991	0.158945	0.914996	-0.73873	2.56872	0.278222	0.614715
rs12407028	WLS	1.3559	0.360978	-1.13883	1.86078	0.637139	0.849617	0.167244	-1.36587	1.70036	0.830705	0.71742	-0.591666	-2.90612	1.72279	0.616361	0.0980936
rs7521902	WNT4	6.2266	-0.492679	-1.53739	0.552037	0.355372	0.00466252	-0.537539	-1.56442	0.489344	0.30495	0.0051338	-0.456019	-1.45127	0.539236	0.369205	0.00181999
rs6426749	ZBTB40	3.9869	0.370073	-0.503399	1.24355	0.406352	0.760761	0.189485	-0.69857	1.07754	0.675818	0.568995	-0.105989	-1.10455	0.892567	0.83521	0.107154
rs479336	DNM3	2.03274	0.192592	-1.09014	1.47532	0.768561	0.613462	0.905802	-0.452258	2.26386	0.191181	0.442771	0.884238	-0.306487	2.07496	0.145597	0.52644
rs7584262	PKDCC	2.42386	-0.682321	-2.54195	1.17731	0.472091	0.035655	-0.191029	-1.54224	1.16018	0.78172	0.260491	-0.1042	-1.38326	1.17486	0.873147	0.210339
rs17040773	ANAPC1	0.558097	-0.756436	-4.78912	3.27625	0.713155	0.284224	-0.729677	-4.54879	3.08943	0.70807	0.316058	-0.223027	-3.09386	2.64781	0.878985	0.475725
rs1346004	GALNT3	15.3103	0.132262	-0.346687	0.611211	0.588362	0.0979402	0.129821	-0.332952	0.592593	0.582464	0.166178	0.375796	-0.0289143	0.780507	0.0688261	0.438279
rs430727	CTNNB1	0.244063	-1.91468	-12.1258	8.29641	0.713252	0.174188	-1.50536	-9.95075	6.94004	0.726836	0.26976	-0.498548	-5.65547	4.65838	0.849724	0.519832
rs1026364	KIAA2018	1.21247	-0.328184	-2.48366	1.82729	0.765397	0.29732	-0.699176	-3.24709	1.84874	0.590713	0.150088	-0.893939	-3.79801	2.01014	0.546322	0.0471542
rs3755955	IDUA	1.06608	0.265386	-1.46446	1.99523	0.763663	0.779207	0.341608	-1.31943	2.00265	0.686903	0.909299	1.40062	-0.829373	3.63061	0.218371	0.25746
rs6532023	MEPE	1.53867	0.134664	-1.37268	1.642	0.861008	0.602236	0.284201	-1.11135	1.67975	0.689804	0.826858	0.134104	-1.26612	1.53433	0.85111	0.5323
rs1366594	MEF2C	4.49958	-0.139232	-1.14644	0.867972	0.78645	0.120651	-0.110013	-1.06	0.839976	0.820454	0.181695	0.483047	-0.24993	1.21602	0.196533	0.894386
rs9466056	CDKAL1	1.31418	1.15845	-0.715694	3.0326	0.225759	0.393736	0.921355	-0.780305	2.62301	0.288643	0.523718	-0.0189915	-1.66845	1.63047	0.981997	0.424349
rs13204965	RSPO3	25.4324	-0.115864	-0.535053	0.303326	0.588026	0.000374231	-0.0421642	-0.429114	0.344785	0.830892	0.00539321	0.338049	0.0205501	0.655548	0.0369526	0.215138
rs4869742	CCDC170	0.644	0.378217	-1.7915	2.54793	0.732625	0.908492	0.439403	-1.68476	2.56357	0.685173	0.998655	0.410722	-1.54502	2.36647	0.680644	0.901669
rs7751941	CCDC170	2.26503	0.312861	-0.859357	1.48508	0.600921	0.743363	0.196355	-0.979231	1.37194	0.743403	0.676395	-0.288808	-1.77454	1.19693	0.703224	0.118285
rs6959212	STARD3NL	0.588463	0.375447	-1.89535	2.64624	0.745909	0.910594	0.618559	-1.65117	2.88829	0.593267	0.873183	2.75489	-3.2727	8.78249	0.370404	0.0312165
rs4727338	SHFM1	2.18153	-0.19442	-1.68504	1.2962	0.798242	0.240666	-0.350954	-1.90907	1.20716	0.658893	0.180532	0.278438	-0.824784	1.38166	0.620855	0.635317
rs3801387	WNT16	51.1378	-0.0850924	-0.376634	0.206449	0.567309	1.61267e-06	-0.0543292	-0.329514	0.220856	0.698808	5.17877e-05	-0.0333233	-0.301282	0.234635	0.807441	3.0674e-07
rs7812088	ABCF2	5.72882	0.167122	-0.604459	0.938703	0.671203	0.358957	0.373907	-0.340538	1.08835	0.305056	0.860918	-0.560818	-1.6667	0.54506	0.320295	0.000939127
rs2062377	TNFRSF11B	3.39115	0.446857	-0.491346	1.38506	0.350599	0.904456	0.287584	-0.652	1.22717	0.548601	0.750817	-0.128133	-1.22575	0.969485	0.819032	0.124198
rs7851693	FUBP3	15.9769	-0.121834	-0.651933	0.408265	0.652395	0.00442322	0.14913	-0.300841	0.5991	0.515997	0.184953	-0.00409638	-0.473684	0.465491	0.98636	0.00670423
rs1373004	MBL2	1.62564	0.473462	-0.879324	1.82625	0.492764	0.964475	0.0127084	-1.47541	1.50082	0.986646	0.533408	-0.128861	-1.71462	1.45689	0.873462	0.286627
rs7084921	CPN1	0.261675	0.123224	-3.54866	3.79511	0.94756	0.824638	0.659122	-2.77951	4.09776	0.707164	0.896333	-1.66863	-10.6313	7.29402	0.715203	0.154807
rs7932354	ARHGAP1	0.402605	0.550112	-2.16994	3.27016	0.691834	0.973566	0.489241	-2.20195	3.18044	0.721624	0.969936	2.24296	-3.57864	8.06456	0.4502	0.170298
rs163879	DCDC5	0.00647551	21.7289	-495.671	539.129	0.934402	0.0520905	22.5834	-517.223	562.39	0.934652	0.0404356	18.781	-426.101	463.663	0.93406	0.0635132
rs7108738	SOX6	4.80937	0.657872	-0.140302	1.45605	0.106275	0.701545	0.426595	-0.351072	1.20426	0.282356	0.97791	-0.152576	-1.08854	0.783387	0.749357	0.0576037
rs3736228	LRP5	1.37788	0.228467	-1.31048	1.76741	0.771086	0.712872	0.0766615	-1.49573	1.64905	0.923876	0.626203	0.787893	-0.600751	2.17654	0.266168	0.704958
rs7953528	KLHDC5	2.17788	-0.859321	-3.01457	1.29593	0.434568	0.0221056	-0.661422	-2.52311	1.20026	0.486248	0.0621871	-0.117395	-1.47778	1.24299	0.865697	0.225524
rs2887571	ERC1	0.33528	3.2011	-6.40096	12.8032	0.513524	0.0757523	1.8683	-3.79922	7.53582	0.518241	0.340848	0.655835	-2.05532	3.36699	0.635434	0.928155
rs2016266	SP7	12.684	0.0648936	-0.476717	0.606504	0.814346	0.0752082	0.36864	-0.112047	0.849327	0.132874	0.777737	0.645361	0.204902	1.08582	0.00409859	0.611832
rs736825	HOXC6	0.786003	2.51685	-2.33911	7.3728	0.309748	0.0424277	1.63541	-1.63726	4.90807	0.327415	0.22208	1.27803	-1.12565	3.68171	0.297409	0.403713
rs1053051	C12orf23	1.25287	-0.084685	-1.93804	1.76867	0.928643	0.453566	-0.14928	-1.98661	1.68805	0.873483	0.45011	-0.158381	-1.99821	1.68145	0.866021	0.328479
rs9533090	AKAP11	0.031303	6.38829	-59.519	72.2956	0.849335	0.23649	7.04704	-66.8029	80.8969	0.851647	0.178768	1.37351	-11.4188	14.1658	0.83333	0.850896
rs1286083	RPS6KA5	8.55598	0.32	-0.282493	0.922494	0.297929	0.540146	0.516747	-0.0688732	1.10237	0.0837864	0.790052	0.247671	-0.316388	0.811731	0.3895	0.292357
rs11623869	MARK3	1.21721	-0.506197	-2.886	1.87361	0.676772	0.204944	-0.377279	-2.4947	1.74015	0.726936	0.301305	1.26302	-0.650419	3.17647	0.195815	0.30858
rs4985155	NTAN1	2.10229	1.35283	-0.299452	3.00512	0.108609	0.16174	1.37094	-0.353899	3.09579	0.119336	0.119689	2.18389	-0.291895	4.65967	0.0838891	0.00247579
rs9921222	AXIN1	7.52264	0.0649633	-0.637949	0.767876	0.856265	0.170722	0.241756	-0.395729	0.879241	0.457343	0.536907	0.150765	-0.477595	0.779125	0.638187	0.185771
rs13336428	PTX4	0.711768	-0.606363	-3.89742	2.68469	0.718028	0.286701	0.132749	-2.00829	2.27379	0.903282	0.767482	-0.519196	-3.57728	2.53889	0.73933	0.262222
rs1566045	SALL1	0.308022	2.58578	-5.39458	10.5661	0.525415	0.188943	1.16095	-2.83396	5.15586	0.568986	0.644386	1.07096	-2.30933	4.45125	0.534649	0.705796
rs10048146	FOXL1	0.420322	-1.55012	-8.30586	5.20562	0.652933	0.129889	-2.09918	-10.2066	6.00824	0.611843	0.0586038	-1.43635	-7.85178	4.97908	0.660813	0.106754
rs4790881	SMG6	11.2917	-0.0548074	-0.663218	0.553603	0.859862	0.0326569	-0.127564	-0.733163	0.478035	0.679735	0.0289748	0.441161	-0.024005	0.906327	0.063109	0.697918
rs4792909	SOST	1.91905	-0.62379	-2.64771	1.40013	0.545817	0.0755697	-0.361294	-2.03238	1.30979	0.671764	0.203218	-0.055596	-1.45092	1.33973	0.937756	0.303252
rs227584	C17orf53	1.38652	0.395801	-1.07915	1.87075	0.598942	0.884623	0.0453406	-1.54286	1.63354	0.955381	0.595415	0.746376	-0.618303	2.11106	0.283791	0.750442
rs7217932	SOX9	0.264063	-2.02101	-12.2199	8.1779	0.697747	0.140049	-2.06867	-12.1872	8.04987	0.688656	0.13865	-0.112674	-4.00739	3.78205	0.954785	0.675271
rs4796995	FAM210A	0.481519	1.67005	-2.45477	5.79486	0.427496	0.357616	2.20034	-3.35181	7.75249	0.437346	0.15959	2.16804	-2.96395	7.30003	0.407709	0.151586
rs884205	TNFRSF11A	1.84273	0.731981	-0.57979	2.04375	0.274146	0.725131	0.932462	-0.51252	2.37744	0.206005	0.439889	-0.631821	-2.66493	1.40129	0.542491	0.0457823
rs3790160	JAG1	0.143208	0.78193	-3.99425	5.55811	0.748318	0.90487	-2.29109	-17.1241	12.5419	0.762105	0.235125	3.79261	-13.5824	21.1677	0.6688	0.119034
FN-BMD ALLELE-SCORE		80.9776	-0.128755	-0.366558	0.109049	0.288654	8.62396e-11	-0.0480216	-0.266644	0.170601	0.666838	4.90449e-07	0.0623424	-0.139709	0.264394	0.545377	8.62278e-08
Femoral Neck BMD Associated Snps
UL-BMD = DXA derived bone mineral density of the upper-limbs; BMI = body mass index; FAT MASS = DXA derived total body fat mass; LEAN MASS = DXA derived total body lean mass; RSID = snp identifier; (GENE) = closest gene; (Ffirst)= F-statistic as per first stage regression; (βIV) = estimates of causal effect size expressed as adjusted SD per copy of the effect allele / per unit of the allele score…

## Sheet: Suppl-Table-9
EXPOSURE: LL-BMD			BMI					FAT MASS					LEAN MASS
RSID	GENE	Ffirst	βIV	CI-LIV	CI-UIV	PIV	PWH	βIV	CI-LIV	CI-UIV	PIV	PWH	βIV	CI-LIV	CI-UIV	PIV	PWH
rs17482952	WLS	2.38463	-0.670001	-2.59415	1.25415	0.494972	0.0150237	-0.499221	-2.18258	1.18414	0.561097	0.0412485	0.618652	-0.263612	1.50092	0.169393	0.931219
rs12407028	WLS	2.82013	0.25085	-0.786034	1.28773	0.6354	0.458693	0.116221	-0.950855	1.1833	0.830969	0.353622	-0.411159	-1.8986	1.07628	0.587998	0.00969055
rs7521902	WNT4	0.319434	-2.17844	-12.2489	7.89203	0.671599	0.0524786	-2.3768	-12.9266	8.17296	0.65882	0.0381307	-2.01634	-11.596	7.5633	0.679963	0.0294016
rs6426749	ZBTB40	7.85611	0.264274	-0.353534	0.882082	0.401846	0.233844	0.135314	-0.497972	0.768601	0.67539	0.1385	-0.0756884	-0.782081	0.630705	0.833672	0.00305406
rs479336	DNM3	1.86331	0.201569	-1.10412	1.50725	0.762226	0.493286	0.948022	-0.330095	2.22614	0.14607	0.506044	0.925453	-0.142774	1.99368	0.0895664	0.598071
rs7584262	PKDCC	3.27295	-0.588439	-2.15709	0.980209	0.462232	0.00764152	-0.164745	-1.33333	1.00384	0.78232	0.102116	-0.0898628	-1.195	1.01528	0.873382	0.0513558
rs17040773	ANAPC1	0.246785	-1.13985	-8.74988	6.47018	0.7691	0.284911	-1.09953	-8.36194	6.16289	0.766679	0.303387	-0.336072	-5.11732	4.44517	0.890431	0.476955
rs1346004	GALNT3	13.5242	0.14099	-0.359534	0.641515	0.580908	0.0339852	0.138388	-0.343777	0.620553	0.573775	0.0536449	0.400597	0.00575616	0.795437	0.0468045	0.173455
rs430727	CTNNB1	0.482785	-1.36418	-7.38502	4.65666	0.657001	0.0914827	-1.07255	-6.19658	4.05148	0.681636	0.156731	-0.355209	-3.81809	3.10767	0.840671	0.310612
rs1026364	KIAA2018	0.393668	-0.577094	-5.0696	3.91541	0.801228	0.359619	-1.22946	-7.34775	4.88883	0.693706	0.160965	-1.57194	-8.86588	5.722	0.672751	0.043801
rs3755955	IDUA	2.15688	0.186982	-1.03549	1.40945	0.764354	0.445192	0.240684	-0.908302	1.38967	0.681409	0.56006	0.986825	-0.0384407	2.01209	0.059286	0.485755
rs6532023	MEPE	3.81725	0.0856911	-0.884462	1.05584	0.862565	0.207946	0.180847	-0.706878	1.06857	0.689701	0.35685	0.085335	-0.817161	0.98783	0.852983	0.107209
rs1366594	MEF2C	5.99539	-0.120884	-0.99592	0.754151	0.786582	0.027743	-0.0955157	-0.92301	0.731978	0.821028	0.0454242	0.419394	-0.168142	1.00693	0.161855	0.400951
rs9466056	CDKAL1	2.84782	0.788692	-0.178003	1.75539	0.109867	0.709726	0.627271	-0.305671	1.56021	0.187629	0.884176	-0.0129297	-1.13379	1.10794	0.981963	0.103028
rs13204965	RSPO3	9.21842	-0.192545	-0.930195	0.545104	0.608952	0.00272216	-0.0700695	-0.727333	0.587194	0.834497	0.017103	0.561778	0.109219	1.01434	0.0150087	0.67556
rs4869742	CCDC170	0.810566	0.337824	-1.52748	2.20312	0.722628	0.763489	0.392475	-1.38638	2.17133	0.665445	0.852088	0.366857	-1.27094	2.00465	0.660665	0.706186
rs7751941	CCDC170	2.96244	0.274149	-0.727116	1.27541	0.591537	0.477631	0.172059	-0.839863	1.18398	0.738954	0.406207	-0.253072	-1.55704	1.05089	0.703673	0.0238981
rs6959212	STARD3NL	1.7734	0.216744	-1.11175	1.54523	0.749156	0.519905	0.357091	-0.857286	1.57147	0.564415	0.737865	1.59039	-0.12114	3.30191	0.0686276	0.073369
rs4727338	SHFM1	3.73028	-0.149008	-1.27739	0.979373	0.795783	0.0714249	-0.268978	-1.43722	0.899262	0.651816	0.0458364	0.213401	-0.62288	1.04968	0.616997	0.216501
rs3801387	WNT16	8.23121	-0.211664	-1.00146	0.578131	0.599419	0.00373302	-0.135142	-0.858962	0.588678	0.714426	0.0128961	-0.0828906	-0.77661	0.610829	0.814846	0.00219855
rs7812088	ABCF2	3.56389	0.212279	-0.727038	1.1516	0.657829	0.356208	0.474938	-0.360482	1.31036	0.265226	0.844281	-0.712353	-2.30709	0.882379	0.381343	0.000192449
rs2062377	TNFRSF11B	0.16585	2.02415	-5.82778	9.87609	0.613398	0.478357	1.30268	-3.95713	6.5625	0.6274	0.704762	-0.580414	-7.4101	6.24927	0.867718	0.467578
rs7851693	FUBP3	11.383	-0.144573	-0.789239	0.500092	0.660286	0.0017377	0.176964	-0.33845	0.692377	0.501015	0.107925	-0.00486094	-0.562706	0.552984	0.986374	0.00127537
rs1373004	MBL2	0.355204	-1.01484	-6.98774	4.95806	0.739138	0.233553	-0.0272397	-3.28763	3.23315	0.986936	0.662807	0.276207	-2.32749	2.8799	0.835301	0.743361
rs7084921	CPN1	0.927415	0.0655936	-1.92456	2.05575	0.948496	0.519276	0.350857	-1.33141	2.03313	0.682723	0.802951	-0.888228	-4.33675	2.56029	0.613704	0.031923
rs7932354	ARHGAP1	4.59892	0.163166	-0.684484	1.01082	0.705982	0.238919	0.145111	-0.678189	0.968412	0.729766	0.26824	0.665273	0.0307862	1.29976	0.0399225	0.980689
rs163879	DCDC5	1.77032	1.31709	-0.270432	2.90461	0.103991	0.246601	1.36888	-0.309235	3.047	0.109927	0.177624	1.1384	-0.105473	2.38228	0.0729077	0.356441
rs7108738	SOX6	3.72307	0.749175	-0.0886287	1.58698	0.0797251	0.740061	0.485799	-0.330511	1.30211	0.243504	0.861418	-0.173752	-1.27397	0.926472	0.756934	0.0207985
rs3736228	LRP5	1.17091	0.248342	-1.36241	1.8591	0.762525	0.630658	0.0833308	-1.60205	1.76871	0.922804	0.520767	0.856436	-0.451183	2.16406	0.199306	0.756343
rs7953528	KLHDC5	4.40789	-0.6054	-1.97038	0.759582	0.38473	0.00169006	-0.465978	-1.67975	0.747796	0.451816	0.00718607	-0.0827059	-1.03022	0.864804	0.864167	0.0251099
rs2887571	ERC1	5.34715	0.803606	0.0951246	1.51209	0.0262504	0.580615	0.46902	-0.213669	1.15171	0.17819	0.796639	0.164641	-0.557088	0.886371	0.654816	0.100537
rs2016266	SP7	6.08473	0.093827	-0.671268	0.858922	0.810061	0.117536	0.533001	-0.103395	1.1694	0.100748	0.938096	0.933101	0.339511	1.52669	0.00207387	0.32715
rs736825	HOXC6	1.64696	1.74243	-0.387264	3.87213	0.108871	0.0735468	1.13221	-0.371887	2.6363	0.140175	0.357244	0.884793	-0.230536	2.00012	0.120044	0.674168
rs1053051	C12orf23	2.27108	-0.0630347	-1.4351	1.30903	0.928256	0.212363	-0.111115	-1.46806	1.24583	0.872498	0.207448	-0.11789	-1.4714	1.23562	0.864457	0.0922012
rs9533090	AKAP11	0.342428	-1.93552	-10.8838	7.01273	0.671624	0.0668338	-2.13511	-11.5459	7.27569	0.656574	0.0488432	-0.416148	-4.6978	3.8655	0.848929	0.365305
rs1286083	RPS6KA5	9.45365	0.305081	-0.248538	0.858701	0.28016	0.249502	0.492655	-0.0195286	1.00484	0.0594537	0.801171	0.236125	-0.281811	0.75406	0.37161	0.0619078
rs11623869	MARK3	0.198444	-1.25613	-10.2092	7.69691	0.783337	0.306472	-0.93622	-8.39445	6.52201	0.805668	0.405424	3.1342	-8.18275	14.4512	0.587286	0.111825
rs4985155	NTAN1	5.44553	0.842564	0.132182	1.55295	0.0201284	0.503229	0.853844	0.137072	1.57062	0.0195927	0.388568	1.36016	0.530269	2.19004	0.0013247	0.0180996
rs9921222	AXIN1	12.0725	0.0514087	-0.505277	0.608095	0.856376	0.0170124	0.191314	-0.305766	0.688393	0.450678	0.111105	0.119308	-0.376592	0.615208	0.637271	0.00703442
rs13336428	PTX4	1.64917	-0.399209	-2.37633	1.57791	0.692309	0.110925	0.0873975	-1.32964	1.50443	0.903788	0.449897	-0.341821	-2.19883	1.51518	0.718284	0.064396
rs1566045	SALL1	0.337824	-2.47418	-13.2278	8.27945	0.652048	0.0273919	-1.11085	-7.3525	5.1308	0.727238	0.225357	-1.02474	-7.16108	5.1116	0.743451	0.158833
rs10048146	FOXL1	3.16654	0.566071	-0.330462	1.4626	0.215949	0.924348	0.766575	-0.144326	1.67748	0.0991215	0.643075	0.524526	-0.253862	1.30291	0.186644	0.733241
rs4790881	SMG6	3.96248	-0.0926454	-1.15039	0.965098	0.863705	0.0854456	-0.215632	-1.31199	0.880728	0.699894	0.0541856	0.745731	0.05676	1.4347	0.0339324	0.800074
rs4792909	SOST	2.17194	-0.587572	-2.51204	1.33689	0.549592	0.0299174	-0.340317	-1.94067	1.26004	0.67685	0.0979151	-0.052368	-1.37274	1.26801	0.938042	0.131675
rs227584	C17orf53	1.22028	0.422762	-1.05668	1.9022	0.575453	0.799693	0.0484291	-1.63497	1.73183	0.955037	0.48159	0.797217	-0.458784	2.05322	0.213541	0.82393
rs7217932	SOX9	0.189694	-2.38938	-16.3712	11.5925	0.737683	0.10798	-2.44574	-16.4352	11.5437	0.731873	0.102002	-0.133212	-4.86717	4.60075	0.956019	0.619742
rs4796995	FAM210A	0.000780738	41.558	-2831.34	2914.45	0.977383	0.159124	54.7541	-3747.22	3856.73	0.977483	0.0583877	53.9503	-3684.58	3792.48	0.977437	0.0318564
rs884205	TNFRSF11A	0.261773	1.94579	-4.04569	7.93727	0.524468	0.400154	2.47872	-5.49144	10.4489	0.542187	0.219425	-1.67954	-11.0185	7.65939	0.724489	0.0848542
rs3790160	JAG1	0.0642886	-1.16943	-16.2869	13.948	0.879496	0.578894	3.42648	-19.592	26.4449	0.770485	0.363408	-5.67211	-54.8931	43.5489	0.821318	0.020714
FN-BMD ALLELE-SCORE		79.148	-0.13048	-0.374422	0.113462	0.294527	4.45337e-16	-0.0486651	-0.271568	0.174237	0.668736	1.36249e-11	0.0631778	-0.13961	0.265965	0.541478	2.18033e-14
Femoral Neck BMD Associated Snps
LL-BMD = DXA derived bone mineral density of the lower-limbs; BMI = body mass index; FAT MASS = DXA derived total body fat mass; LEAN MASS = DXA derived total body lean mass; RSID = snp identifier; (GENE) = closest gene; (Ffirst)= F-statistic as per first stage regression; (βIV) = estimates of causal effect size expressed as adjusted SD per copy of the effect allele / per unit of the allele score…

## Sheet: Suppl-Table-10
EXPOSURE: SP-BMD			BMI					FAT MASS					LEAN MASS
RSID	GENE	Ffirst	βIV	CI-LIV	CI-UIV	PIV	PWH	βIV	CI-LIV	CI-UIV	PIV	PWH	βIV	CI-LIV	CI-UIV	PIV	PWH
rs17482952	WLS	0.884091	-1.85032	-7.15748	3.45683	0.494432	0.007578	-1.42407	-5.78648	2.93833	0.522328	0.029761	-0.08328	-2.16234	1.99578	0.937424	0.451309
rs12407028	WLS	2.65958	0.105594	-1.04342	1.25461	0.857066	0.390611	0.23522	-0.81199	1.28243	0.659787	0.608273	-0.70487	-2.47018	1.06044	0.433908	0.009063
rs7521902	WNT4	1.30341	-0.70343	-3.30085	1.894	0.595592	0.090412	-0.7056	-3.21468	1.80348	0.581542	0.098657	-0.81687	-3.50313	1.86939	0.551199	0.046489
rs6426749	ZBTB40	4.74059	0.288396	-0.50916	1.08595	0.478535	0.499291	0.078834	-0.75882	0.91649	0.853664	0.273942	-0.03122	-0.90091	0.838482	0.943919	0.109874
rs479336	DNM3	2.14318	0.632279	-0.50548	1.77004	0.276128	0.887928	1.22684	-0.25475	2.70843	0.104672	0.198209	0.852771	-0.27035	1.97589	0.136778	0.556749
rs7584262	PKDCC	0.555671	0.501848	-1.72563	2.72932	0.658817	0.965552	1.40364	-1.83133	4.6386	0.39514	0.41582	0.256278	-1.92223	2.43478	0.817661	0.785641
rs17040773	ANAPC1	0.017535	5.54265	-69.3935	80.4788	0.884743	0.434499	3.36264	-40.807	47.5323	0.881393	0.64791	-2.03405	-41.8401	37.772	0.920228	0.661433
rs1346004	GALNT3	13.1578	0.251527	-0.23396	0.737015	0.309953	0.199224	0.191213	-0.28787	0.670291	0.434097	0.182792	0.417977	-0.00838	0.844335	0.054743	0.568693
rs430727	CTNNB1	1.30475	-0.97863	-3.97795	2.02069	0.52253	0.038831	-1.18144	-4.3947	2.03181	0.471172	0.021073	-0.20847	-2.06189	1.64494	0.825525	0.271854
rs1026364	KIAA2018	4.17284	-0.19607	-1.2792	0.887057	0.72276	0.071202	-0.3416	-1.47451	0.791314	0.554572	0.039379	-0.55732	-1.84898	0.734331	0.397776	0.003955
rs3755955	IDUA	1.17473	0.434028	-1.11002	1.97808	0.581705	0.881003	0.455711	-1.04901	1.96043	0.552823	0.957654	1.01514	-0.63378	2.66406	0.227641	0.508501
rs6532023	MEPE	4.46267	-0.3138	-1.43654	0.808938	0.583858	0.030768	-0.1607	-1.14414	0.822737	0.74878	0.094821	-0.0937	-1.02555	0.838143	0.843771	0.085282
rs1366594	MEF2C	0.648238	-1.07887	-5.54887	3.39113	0.6362	0.120784	-0.67028	-4.15748	2.81692	0.706394	0.258353	-0.06485	-2.46498	2.33527	0.957768	0.531372
rs9466056	CDKAL1	3.78343	0.786128	-0.09879	1.67105	0.08173	0.58848	0.815513	-0.08183	1.71286	0.074948	0.455197	-0.18711	-1.26103	0.886804	0.732748	0.06907
rs13204965	RSPO3	1.59458	-0.14923	-1.85357	1.55512	0.863756	0.295925	-0.11444	-1.71554	1.48665	0.888591	0.353324	1.53788	-0.42635	3.5021	0.124972	0.10555
rs4869742	CCDC170	2.0721	0.519225	-0.63335	1.6718	0.377316	0.957073	0.41663	-0.72031	1.55357	0.472658	0.890078	0.080719	-1.15025	1.31169	0.897742	0.395392
rs7751941	CCDC170	0.249231	0.162024	-3.4924	3.81644	0.930757	0.818486	0.295638	-3.06078	3.65206	0.862946	0.904002	-1.52751	-10.2019	7.14685	0.730007	0.184749
rs6959212	STARD3NL	9.32272	0.310757	-0.25419	0.875701	0.281046	0.38609	0.268317	-0.28545	0.822083	0.342339	0.402009	0.770042	0.248555	1.29153	0.003821	0.367476
rs4727338	SHFM1	0.403039	-1.43316	-8.09191	5.22559	0.673161	0.136409	-1.98872	-10.079	6.10155	0.629979	0.057609	-0.7722	-5.48331	3.9389	0.748029	0.284401
rs3801387	WNT16	11.8515	-0.139	-0.76123	0.483222	0.661518	0.004969	-0.08301	-0.66058	0.494564	0.778202	0.016357	0.021392	-0.51191	0.554696	0.937339	0.021703
rs7812088	ABCF2	3.05183	0.502107	-0.44863	1.45285	0.300682	0.919806	0.695525	-0.26352	1.65457	0.155271	0.675594	-0.57467	-2.10077	0.951419	0.460522	0.01231
rs2062377	TNFRSF11B	5.45424	0.548125	-0.16208	1.25832	0.130436	0.993987	0.391294	-0.31211	1.0947	0.275643	0.767672	0.129128	-0.61006	0.868317	0.73208	0.217325
rs7851693	FUBP3	5.29308	-0.27756	-1.28671	0.7316	0.589871	0.024202	0.023864	-0.79104	0.838767	0.954231	0.190793	-0.14087	-1.02253	0.740791	0.754173	0.044044
rs1373004	MBL2	0.021901	7.80043	-88.8626	104.463	0.874336	0.204614	4.19462	-46.0047	54.394	0.869918	0.510209	0.62943	-9.74554	11.0044	0.905354	0.986479
rs7084921	CPN1	0.190738	1.20616	-3.5953	6.00762	0.622493	0.735096	1.26133	-3.8074	6.33006	0.625768	0.687732	2.71268	-7.64351	13.0689	0.607706	0.222876
rs7932354	ARHGAP1	2.14413	0.410221	-0.7376	1.55804	0.48367	0.807652	0.318945	-0.81872	1.45661	0.582707	0.754517	0.766223	-0.31882	1.85126	0.166411	0.67084
rs163879	DCDC5	0.751857	1.87794	-1.67941	5.4353	0.300881	0.173649	2.31668	-2.20665	6.84002	0.315523	0.05751	1.04885	-1.05284	3.15054	0.328072	0.571061
rs7108738	SOX6	1.70965	1.1531	-0.40349	2.70969	0.146599	0.351845	0.857705	-0.50083	2.21624	0.216002	0.569785	0.097111	-1.24569	1.43991	0.887289	0.456612
rs3736228	LRP5	8.08948	-0.05914	-0.77838	0.660111	0.871985	0.040206	-0.0084	-0.67907	0.662272	0.980418	0.084014	0.314128	-0.24492	0.873178	0.270831	0.408588
rs7953528	KLHDC5	0.590705	-0.98329	-5.45094	3.48435	0.66622	0.163273	-0.85991	-4.91658	3.19676	0.677825	0.209712	0.703443	-1.32459	2.73148	0.496648	0.872026
rs2887571	ERC1	2.82365	0.935621	-0.14845	2.01969	0.090802	0.444626	0.360427	-0.62205	1.34291	0.472167	0.783343	0.061679	-1.00438	1.12774	0.90972	0.301498
rs2016266	SP7	10.6669	0.166684	-0.39144	0.72481	0.55835	0.137926	0.417425	-0.08414	0.91899	0.102928	0.756219	0.574025	0.105935	1.04211	0.016281	0.88745
rs736825	HOXC6	0.974631	3.01149	-2.1547	8.17767	0.253308	0.004062	2.11083	-1.49435	5.71599	0.251216	0.055109	1.56258	-0.98852	4.11368	0.230012	0.194759
rs1053051	C12orf23	2.86805	-0.37587	-1.82835	1.07661	0.612041	0.063477	-0.36215	-1.74547	1.02116	0.607893	0.080158	-0.51965	-2.04204	1.00274	0.503527	0.021072
rs9533090	AKAP11	6.79373	-0.4627	-1.45611	0.530715	0.361355	0.001778	-0.32537	-1.2049	0.554164	0.46846	0.009932	-0.17419	-0.96929	0.620904	0.667657	0.016704
rs1286083	RPS6KA5	1.12576	0.908474	-0.78791	2.60486	0.293948	0.653723	1.12745	-0.80027	3.05516	0.251733	0.420484	0.688873	-0.77499	2.15274	0.356409	0.839511
rs11623869	MARK3	0.178814	1.47878	-4.34051	7.29806	0.618468	0.64272	0.597613	-3.28253	4.47776	0.762766	0.958943	-2.02905	-14.4726	10.4145	0.749292	0.162747
rs4985155	NTAN1	2.15008	1.22246	-0.22141	2.66634	0.097107	0.244279	1.13317	-0.26652	2.53286	0.112643	0.261251	1.84772	-0.18659	3.88204	0.075116	0.013752
rs9921222	AXIN1	9.05459	-0.00269	-0.66174	0.656371	0.993626	0.048878	0.214101	-0.35816	0.786363	0.463427	0.30668	0.077846	-0.51246	0.668155	0.796059	0.073783
rs13336428	PTX4	0.868399	1.49656	-1.17207	4.16518	0.271769	0.297434	1.04867	-1.05006	3.1474	0.327472	0.535788	1.06758	-0.90986	3.04503	0.29005	0.527878
rs1566045	SALL1	0.105169	-4.93732	-38.4983	28.6236	0.7731	0.035317	-2.47065	-21.0931	16.1518	0.794854	0.246945	-2.16704	-19.1923	14.8582	0.803008	0.259333
rs10048146	FOXL1	0.000323	-10.3111	-1198.98	1178.36	0.986436	0.817557	-36.5141	-4075.51	4002.48	0.985864	0.423724	-43.5075	-4850.03	4763.01	0.985846	0.309357
rs4790881	SMG6	1.04788	-0.31419	-2.63075	2.00237	0.790388	0.295122	-0.44669	-2.85368	1.96031	0.716081	0.245371	0.896462	-0.74254	2.53546	0.283775	0.639514
rs4792909	SOST	3.48754	-0.53603	-1.98196	0.909901	0.467519	0.016374	-0.35003	-1.59546	0.895403	0.581768	0.057129	-0.10497	-1.16647	0.956518	0.846321	0.121564
rs227584	C17orf53	0.013469	1.67971	-22.1408	25.5002	0.890083	0.876909	3.79102	-53.5902	61.1723	0.896977	0.645478	-4.93535	-98.3369	88.4662	0.91752	0.41427
rs7217932	SOX9	0.189044	-1.48056	-11.3999	8.43875	0.769885	0.29636	-1.40399	-10.7541	7.94615	0.768541	0.320114	0.604674	-2.9158	4.12514	0.736403	0.971314
rs4796995	FAM210A	0.000309	-70.2449	-7967.11	7826.61	0.986091	0.141303	-75.7901	-8585.02	8433.44	0.986073	0.106712	-95.1935	-10773.3	10583	0.98606	0.030641
rs884205	TNFRSF11A	2.98018	0.554972	-0.40554	1.51548	0.257512	0.993294	0.677105	-0.28874	1.64295	0.169503	0.707452	-0.24296	-1.49704	1.01111	0.70417	0.082329
rs3790160	JAG1	2.0557	0.707402	-0.4686	1.8834	0.238471	0.790732	-0.17797	-1.6413	1.28537	0.811608	0.244636	1.20409	-0.19459	2.60276	0.091621	0.221431
FN-BMD ALLELE-SCORE		72.6988	-0.15235	-0.40735	0.102647	0.241666	1.16e-12	-0.08856	-0.32417	0.147049	0.46134	1.81e-09	0.004388	-0.21469	0.223469	0.968688	4.06e-09
Femoral Neck BMD Associated Snps
SP-BMD = DXA derived bone mineral density of the spine; BMI = body mass index; FAT MASS = DXA derived total body fat mass; LEAN MASS = DXA derived total body lean mass; RSID = snp identifier; (GENE) = closest gene; (Ffirst)= F-statistic as per first stage regression; (βIV) = estimates of causal effect size expressed as adjusted SD per copy of the effect allele / per unit of the allele score (as e…

[truncated: 6 more sheets: Suppl-Table-11, Suppl-Table-12, Suppl-Table-13, Suppl-Table-14, Suppl-Table-15, Suppl-Table-16]
